# Supplementary material for: Characteristics of Pyroptosis-Related Subtypes and Novel Scoring Tool for the Prognosis and Chemotherapy Response in Acute Myeloid Leukemia
Source: Front Oncol. 2022 Jun 10;12:898236. doi: 10.3389/fonc.2022.898236 (PMC9229173; doi:10.3389/fonc.2022.898236)
Supplement: Supplementary file 4 [file Table_1.xlsx]

## Sheet: TableS1
Table-S1: Information of Sequencing data sets used in this study.
ID	Samples	Data type	Platform
TCGA Acute Myeloid Leukemia (LAML)	151 AML bone marrow	mRNA expression	IlluminaHiSeq_RNASeq
TCGA Acute Myeloid Leukemia (LAML)	194 AML bone marrow	copy number (gene-level)	Illumina
TCGA Acute Myeloid Leukemia (LAML)	134 AML bone marrow	somatic mutation (SNPs and small INDELs)	Illumina
GTEx	70 normal bone marrow	mRNA expression	IlluminaHiSeq_RNASeq
GSE106291	250 AML bone marrow (including therapeutic reaction)	mRNA expression	GPL18460 Illumina HiSeq 1500 (Homo sapiens)
GSE37642 traing	422 AML bone marrow	mRNA expression	GPL96 [HG-U133A] Affymetrix Human Genome U133A Array
GSE37642 test	140 AML bone marrow	mRNA expression	GPL570 [HG-U133_Plus_2] Affymetrix Human Genome U133 Plus 2.0 Array
GSE12417 training	163 AML bone marrow	mRNA expression	GPL96 [HG-U133A] Affymetrix Human Genome U133A Array
GSE12417 test	79 AML bone marrow	mRNA expression	GPL570 [HG-U133_Plus_2] Affymetrix Human Genome U133 Plus 2.0 Array

## Sheet: TableS2
Table-S2: Expression of Pyroptosis-Related Signatures in TCGA-LAML and GTEx databases
	K-562-SM-5P9EQ	K-562-SM-32PMP	K-562-SM-4WAWH	K-562-SM-47JYY	K-562-SM-3LK7S	K-562-SM-33HC7	K-562-SM-5LZWR	K-562-SM-2TF4E	K-562-SM-5J1MB	K-562-SM-4VBPT	K-562-SM-5LZU1	K-562-SM-5Q59U	K-562-SM-4OOR8	K-562-SM-5KM2I	K-562-SM-5CVL5	K-562-SM-5IJDX	K-562-SM-5DUV6	K-562-SM-5IJB7	K-562-SM-5GZZE	K-562-SM-5NQ6M	K-562-SM-4IHK7	K-562-SM-2I3E7	K-562-SM-4DM4W	K-562-SM-5K7ZB	K-562-SM-4YCCQ	K-562-SM-4KKZ9	K-562-SM-3P61Y	K-562-SM-48U2C	K-562-SM-5P9HH	K-562-SM-5N9DX	K-562-SM-3NMAP	K-562-SM-4AT3W	K-562-SM-5K7TT	K-562-SM-32PLC	K-562-SM-2HMJ2	K-562-SM-2D7VW	K-562-SM-2D7VY	K-562-SM-4WWAK	K-562-SM-5NQ9D	K-562-SM-59HJ4	K-562-SM-2S1Q5	K-562-SM-2S1RI	K-562-SM-46MWI	K-562-SM-5HL7A	K-562-SM-5N9B7	K-562-SM-3NB3I	K-562-SM-3MJHH	K-562-SM-2TF5R	K-562-SM-4QAR5
AIM2	1.42958	1.50638	1.57468	1.65958	1.49189	1.50228	1.39873	1.58443	1.51719	1.51552	1.5099	1.40866	1.62178	1.4643	1.56474	1.33568	1.56123	1.46981	1.5427	1.55049	1.3427	1.59227	1.62552	1.51468	1.65402	1.43008	1.49902	1.63374	1.43063	1.37081	1.5789	1.44716	1.52832	1.48085	1.59103	1.21627	1.00683	1.37809	1.45674	1.56458	2.03529	1.42768	1.62045	1.48159	1.47549	1.63662	1.43706	1.43955	1.56363
CASP1	0.233794	0.324477	0.494487	0.362441	0.458164	0.468187	0.000195255	0.628975	0.364102	0.404015	0.822519	0.232834	0.000135269	0.388592	0.394805	0.423411	0.874214	0.666678	0.328393	0.256597	0.00015985	0.416479	0.000211574	0.000166617	0.696818	0.590523	0.256666	1.31	0.000134978	0.348983	0.387048	0.754285	0.327529	0.512427	0.000142454	0.000249537	0.978309	0.000137446	0.728602	0.00014357	0.471046	0.363695	0.339834	0.61974	0.402811	0.447829	0.266506	0.226431	0.000210144
CASP3	3.66559	3.54202	3.62794	3.58716	3.71944	3.79986	3.65831	3.78354	3.65709	3.72923	3.55818	3.69764	3.58439	3.57385	3.64398	3.62897	3.53933	3.6607	3.60741	3.58583	3.53665	3.53754	3.53677	3.73207	3.67502	3.533	3.54202	4.25706	3.55493	3.64237	3.72034	3.65345	3.68991	3.99071	3.86121	3.48312	3.49213	3.61578	3.62058	3.62533	3.72532	3.76891	3.70514	3.64206	3.5954	3.95226	3.7355	3.73427	3.68975
CASP4	1.49084	1.54598	1.58029	1.55072	1.68419	1.69733	1.56147	1.4454	1.76779	1.64763	1.68068	1.6942	1.61663	1.51994	1.6736	1.6139	1.44792	1.66245	1.5992	1.45914	1.47799	1.52518	1.46633	1.74064	1.62967	1.49717	1.55655	2.18672	1.41369	1.71598	1.51704	1.67637	1.50243	1.70792	1.49255	1.48058	1.12549	1.52025	1.56458	1.63209	1.95394	1.84261	1.23508	1.54505	1.60993	1.7205	1.58837	1.38927	1.7015
CASP5	0.000123011	0.000142824	0.000149728	0.000155224	0.00016102	0.000139916	0.000195255	0.00104765	0.00014486	0.000134195	0.502209	0.000139894	0.000135269	0.000166381	0.000109915	0.000120165	0.000153651	0.00013751	0.000212912	0.000149068	0.00015985	0.000162352	0.000211574	0.000166617	0.323779	0.000147085	0.000115137	0.00214241	0.000134978	0.00013322	0.000124897	0.000231807	0.000141971	0.000150497	0.000142454	0.000249537	0.00113165	0.000137446	0.319282	0.00014357	0.000810812	0.000403304	0.000239434	0.000138115	0.000150035	0.000142569	0.000127356	0.000138944	0.000210144
CASP6	3.77973	3.71819	3.75595	3.89851	3.67577	4.04311	3.68365	3.69895	3.94597	3.83389	3.72939	3.88037	3.7271	3.87103	3.77556	3.87798	3.66412	3.86804	3.91449	3.82354	3.76891	3.64089	3.83114	3.92291	3.84515	3.72971	3.85839	3.30038	3.77526	3.84608	3.93844	3.75955	3.80688	3.94282	3.75508	3.73651	3.32969	3.9726	3.79641	3.78255	3.7511	3.64026	3.81119	3.86398	3.71885	3.88553	3.82189	3.49802	3.96287
CASP8	3.51308	3.42499	3.3505	3.34433	3.51549	3.44886	3.34728	3.29611	3.38237	3.3953	3.29655	3.43496	3.40757	3.42615	3.39131	3.37608	3.34188	3.52385	3.39145	3.42926	3.27857	3.24165	3.44321	3.448	3.53607	3.45506	3.33228	4.032	3.38741	3.42174	3.41701	3.47295	3.51827	3.75987	3.6825	3.25625	3.25802	3.39472	3.3596	3.42855	3.26959	3.37081	3.52738	3.32195	3.42275	3.42029	3.46616	3.38854	3.41595
CASP9	4.14256	4.1919	4.17921	4.19636	4.23521	4.08175	4.16744	4.12476	4.13876	4.14647	4.17379	4.16635	4.20977	4.20292	4.0426	4.15462	4.08961	4.11048	4.18368	4.12014	4.31929	4.21226	4.19831	4.16352	4.19036	4.14135	4.20712	4.14319	4.10283	4.12342	4.12805	4.14595	4.22598	3.97881	4.05051	4.13129	4.20226	4.15931	4.0918	4.07537	4.07487	3.98505	4.19055	4.13784	4.2015	4.14068	4.10872	4.05457	4.19371
ELANE	0.319041	0.286238	0.32247	0.670823	0.311184	0.287983	0.359319	0.00104765	0.688081	0.277059	0.000158262	0.000139894	0.283036	0.351333	0.464922	0.000120165	0.000153651	0.418996	0.3936	0.33051	0.323318	0.000162352	0.642367	0.000166617	0.323779	0.318952	0.215308	0.00214241	0.392359	0.38869	0.550631	0.000231807	0.000141971	0.593127	0.000142454	0.40248	0.7117	0.000137446	0.000144713	0.00014357	0.000810812	0.655414	0.668545	0.535825	0.294938	0.67131	0.390374	0.000138944	0.524329
GPX4	7.04017	7.12767	7.10262	6.89214	7.0887	6.77523	6.95532	6.61722	7.01594	6.95174	7.07554	6.8748	6.95944	7.01999	6.85379	7.05724	7.04017	6.87849	6.96708	7.03173	7.0887	7.0074	7.02786	6.92846	6.84091	7.01999	7.0887	6.15891	6.99068	6.91058	7.06167	7.09365	7.07131	6.58745	6.49188	7.12239	7.06167	7.07986	7.04849	6.82035	6.63711	6.55271	6.94794	6.99864	6.96318	7.02398	6.88006	6.74608	6.89928
GSDMA	0.405959	0.247701	0.214648	0.293203	0.349736	0.24797	0.492052	0.00104765	0.438763	0.404015	0.000158262	0.302539	0.402861	0.241306	0.394805	0.34274	0.451932	0.380554	0.292198	0.2167	0.257652	0.542357	0.344734	0.30997	0.358517	0.285265	0.417009	0.00214241	0.275014	0.00013322	0.423411	0.358889	0.327529	0.34091	0.270523	0.308426	0.00113165	0.324989	0.284602	0.338005	0.000810812	0.000403304	0.431867	0.392591	0.330389	0.62519	0.390374	0.260014	0.000210144
GSDMB	2.75182	2.47762	2.66714	2.54752	2.77685	2.72313	2.83863	2.79323	2.84642	2.7633	2.89382	2.66821	2.71444	2.78888	2.67765	2.74727	2.63625	2.78888	2.71151	2.74771	2.65824	2.76752	2.64269	2.76316	2.68549	2.82025	2.65753	2.69202	2.83329	2.74357	2.6706	2.63658	2.73509	2.72446	2.86026	2.7089	2.38916	2.86167	2.69953	2.61437	2.82387	2.80403	2.75462	2.88008	2.86763	2.79516	2.80188	2.64969	2.79925
GSDMC	0.233794	0.362379	0.288378	0.393904	0.551195	0.000139916	0.000195255	0.00104765	0.251816	0.000134195	0.315486	0.367062	0.000135269	0.278984	0.276506	0.302324	0.874214	0.344104	0.328393	0.294145	0.291719	0.416479	0.314836	0.30997	0.252994	0.499956	0.296046	0.888192	0.312441	0.00013322	0.3042	0.500365	0.363749	0.260869	0.000142454	0.000249537	0.00113165	0.361908	0.284602	0.00014357	0.000810812	0.000403304	0.000239434	0.35361	0.471123	0.206559	0.307558	0.000138944	0.290779
GSDMD	2.34143	2.20367	2.3219	2.38515	2.59118	2.08551	2.28362	2.25167	2.3156	2.2753	2.52885	2.32366	2.16434	2.49953	2.02898	2.3592	2.28789	2.27829	2.26811	2.19506	2.32353	2.15106	2.4644	2.2747	2.23865	2.44802	2.55773	1.90932	2.3171	2.30461	2.17861	2.29055	2.42806	2.06095	2.24218	2.15367	2.57511	2.4035	2.15129	2.25772	2.18842	2.38854	2.32955	2.22826	2.19442	2.43981	2.26108	2.05987	2.20862
IL18	2.90428	2.68226	2.84327	2.71274	2.94363	3.03424	2.91528	3.27751	2.96225	2.87883	3.06197	2.84026	2.82062	2.99723	2.76247	2.85812	2.85184	2.95231	3.08315	2.93476	2.71659	2.8313	2.83581	3.08417	2.86534	2.84754	2.89204	3.23893	2.69156	2.84187	2.98264	2.91955	2.97716	3.01771	2.96225	2.7143	2.67792	3.03922	2.95732	2.80444	2.73177	2.99231	2.91542	3.09592	2.88102	3.05021	2.95231	2.91107	2.94151
IL1B	0.697563	0.362379	0.582512	0.855252	0.551195	0.468187	0.942792	0.00104765	0.643495	0.674948	0.595707	0.367062	0.823608	0.598225	0.314254	0.516338	0.615084	0.516494	0.000212912	0.33051	0.419704	0.56918	0.508686	0.680628	0.696818	0.641206	0.336208	0.00214241	0.490579	0.672895	0.346501	0.651971	0.586035	0.34091	0.460584	0.573179	1.24732	0.62623	0.354786	0.674878	0.503645	0.498114	0.571419	0.61974	0.000150035	0.408357	0.34964	0.775315	0.789705
IL6	1.62169	1.44593	1.28662	1.69587	1.47617	1.6375	1.54009	2.1388	1.69528	1.5308	1.78924	1.64425	1.52982	1.65086	1.38479	1.58153	1.83763	1.70359	1.69185	1.55664	1.50172	1.61306	1.71393	1.46606	1.58759	1.53971	1.6284	1.46688	1.43063	1.59423	1.71608	1.3476	1.57945	1.60417	1.51907	1.4682	1.40183	1.6295	1.28593	1.59842	1.02224	1.61828	1.53371	1.67438	1.47949	1.69605	1.5232	1.46007	1.58378
NLRC4	0.834741	0.916824	0.933749	0.822928	0.972794	0.857023	0.888354	1.21811	0.801875	0.855942	0.842475	0.742524	0.857784	0.788549	0.790609	0.828799	0.721326	0.87837	0.964401	0.932226	0.880219	0.892829	0.710984	0.897437	0.970295	0.812665	0.881802	1.34038	0.889801	0.827933	0.808386	0.787452	0.860155	0.953791	0.976137	0.788504	0.80812	0.901096	0.76862	0.73394	0.906179	0.89901	0.852456	0.813229	0.851644	0.885423	0.854252	0.681573	0.969786
NLRP1	4.23969	4.2835	4.08619	4.13543	4.29345	4.17482	4.08268	3.97947	4.10062	3.9924	3.84065	4.15897	4.15341	4.14508	4.11445	4.17501	4.22348	3.96808	4.13628	4.18826	4.39098	4.33311	4.20095	4.11948	4.08636	4.18945	4.205	3.80825	4.26835	4.18512	4.12208	4.09995	4.22134	4.12927	4.05338	4.28553	4.3882	3.98045	3.99872	4.20783	4.25014	4.13129	4.23575	4.06364	4.26171	3.95385	4.15081	4.29536	3.96014
NLRP2	3.66895	3.60041	3.55888	3.61859	3.68171	3.69936	3.5571	3.63196	3.53835	3.55947	3.56772	3.52559	3.55211	3.52832	3.57846	3.5653	3.5416	3.64382	3.58366	3.59149	3.46071	3.68689	3.56835	3.52832	3.50312	3.5362	3.58339	4.07723	3.73015	3.68892	3.50756	3.57706	3.66279	3.77512	3.8936	3.60898	3.76645	3.45621	3.59791	3.49898	3.66098	3.79278	3.57938	3.57298	3.5469	3.57357	3.53374	3.52338	3.61456
NLRP3	0.233794	0.206368	0.214648	0.293203	0.273151	0.000139916	0.286197	0.00104765	0.438763	0.360951	0.000158262	0.232834	0.240291	0.241306	0.161286	0.34274	0.254768	0.00013751	0.718547	0.400563	0.00015985	0.446626	0.56675	0.343626	0.252994	0.429832	0.336208	0.62083	0.351388	0.00013322	0.223813	0.000231807	0.20583	0.260869	0.398571	0.460785	0.00113165	0.199128	0.428612	0.403427	0.454536	0.674422	0.339834	0.199039	0.402811	0.249139	0.22631	0.226431	0.328916
NLRP6	0.834741	1.09646	1.01655	0.787355	0.813748	0.916062	0.969299	0.933571	1.03922	0.838916	1.19983	0.837448	0.807172	0.861718	0.714131	1.03456	0.813007	0.792032	0.93588	0.94491	1.25195	1.08864	0.789317	0.830338	0.885423	0.919929	1.01688	0.00214241	0.978624	0.860016	1.02566	0.852714	0.860155	0.56711	0.537341	1.19546	1.30827	0.719194	1.14655	0.983798	1.05603	0.827067	0.912598	0.921775	1.06991	0.941908	0.924103	0.851694	0.770922
NLRP7	0.184377	0.767374	0.000149728	0.257132	0.233966	0.652815	0.323915	0.875149	0.290725	0.235674	0.353871	0.268238	0.283036	0.351333	0.238154	0.219844	0.219438	0.418996	0.257044	0.400563	0.291719	0.262617	0.344734	0.343626	0.219014	0.318952	0.546277	0.00214241	0.312441	0.192101	0.223813	0.358889	0.327529	0.260869	0.236053	0.573179	0.00113165	0.697076	0.623022	0.235954	0.425967	0.433787	0.339834	0.000138115	0.330389	0.51376	0.34964	0.260014	0.290779
NOD1	2.49731	2.51254	2.39149	2.53214	2.66523	2.57213	2.53748	2.5314	2.44608	2.43226	2.3935	2.39781	2.53	2.45147	2.50058	2.47776	2.44905	2.43277	2.33381	2.44415	2.54734	2.54575	2.36711	2.4186	2.45394	2.46864	2.45209	2.64955	2.51605	2.34828	2.67735	2.65968	2.49907	2.43009	2.57243	2.47716	2.56188	2.44195	2.50672	2.53299	2.4506	2.44183	2.64915	2.42152	2.54734	2.54527	2.58932	2.48461	2.4345
NOD2	0.405959	0.688967	0.461081	0.459648	0.522305	0.629247	0.584479	0.661715	0.618944	0.698751	0.535352	0.302539	0.478312	0.485647	0.575817	0.516338	0.515361	0.380554	0.547617	0.814287	0.641796	0.642184	0.482318	0.557909	0.45796	0.355393	0.881802	0.663387	0.573179	0.426596	0.550631	0.838971	0.676849	0.70397	0.460584	0.599752	0.585215	0.480127	0.596631	0.584314	0.454536	0.455632	0.746938	0.535825	0.471123	0.838423	0.522185	0.477531	0.39761
PLCG1	4.22655	4.19407	4.27938	4.37673	4.15687	4.48666	4.24715	4.24663	4.11237	4.22438	4.33052	4.30157	4.25537	4.2715	4.19141	4.26357	4.40746	4.23278	4.31003	4.25706	4.2946	4.42178	4.26562	4.3333	4.30683	4.20574	4.22731	4.48403	4.37774	4.2599	4.16517	4.23217	4.09129	4.28849	4.17728	4.44137	4.37614	4.23843	4.29536	4.2612	4.23423	4.27709	4.309	4.10046	4.14859	4.15341	4.25519	4.20378	4.12102
PRKACA	4.56956	4.59789	4.62152	4.46886	4.50739	4.58491	4.66495	4.56839	4.55839	4.59334	4.52002	4.58038	4.56081	4.59923	4.55765	4.58174	4.64243	4.64286	4.56578	4.58366	4.57048	4.71577	4.57548	4.60814	4.53217	4.59879	4.53196	4.22616	4.77916	4.59923	4.57692	4.5963	4.56104	4.46507	4.59857	4.71453	4.80208	4.52555	4.6048	4.56353	4.53237	4.63279	4.54128	4.4312	4.64422	4.4574	4.56772	4.65351	4.46308
PYCARD	3.73442	3.93476	3.94367	3.79702	4.03314	3.50343	3.79108	3.71239	3.76476	3.77851	3.97557	3.5697	3.83181	3.85196	3.63368	3.84048	3.90093	3.64861	3.84368	3.66589	3.99624	3.618	3.90601	3.75638	3.73103	3.81026	3.9598	2.74161	3.57646	3.65723	3.83628	3.75536	3.81262	3.22994	2.90315	3.9542	3.89801	3.91383	3.82338	3.69482	3.57938	3.37204	3.76476	3.80811	3.76939	3.96349	3.69895	3.56621	3.95539
SCAF11	4.36194	4.42994	4.20925	4.36411	4.17863	4.58874	4.34838	4.53816	4.38174	4.30157	4.24204	4.37324	4.23259	4.39802	4.35324	4.27117	4.30604	4.375	4.29092	4.29556	4.18719	4.4576	4.33735	4.4896	4.33235	4.28812	4.22037	4.85502	4.40804	4.40288	4.31986	4.23969	4.30766	4.75647	4.92383	4.42099	4.38082	4.07638	4.27487	4.36004	4.5653	4.7424	4.18368	4.31889	4.39139	4.45067	4.37614	4.61232	4.27633
TIRAP	2.02937	2.20837	2.0287	2.07083	2.01633	2.09626	1.96862	1.72138	1.96093	1.88005	1.89513	1.97837	2.06713	2.17218	2.01154	2.00174	2.01835	1.93872	2.11796	1.84927	2.11168	2.11506	2.02768	1.93847	2.05057	2.06213	1.94597	1.60804	2.01379	2.05853	1.96175	2.18217	1.92309	2.06746	2.17408	2.26096	2.28816	1.9847	1.99552	2.04966	2.1268	2.00558	2.02713	1.99569	2.05871	1.95736	2.11896	1.97752	2.05488
TNF	1.11664	0.970745	0.921461	1.11768	1.06977	0.857023	1.12228	0.541071	1.04856	1.17268	1.05487	1.14399	1.0972	1.05832	0.855178	0.998468	0.846924	1.07304	1.09477	1.07748	1.14711	1.02448	1.14232	0.943134	1.14086	0.906669	1.19108	0.663387	1.06506	1.06651	0.904906	1.01964	1.15444	0.781171	0.90746	1.04013	0.7117	1.10386	1.06621	0.960052	1.01404	1.32552	0.822785	1.04734	1.11865	1.0733	0.965457	1.05747	1.03529
[truncated: 172 more columns]

## Sheet: TableS3
Table-S3: Copy number variants of Pyroptosis-Related Signatures in TCGA-LAML patients
Chromosome	Start	Stop	CNV.mean frequence	Gene
chr1	159062484	159147096	0	AIM2
chr11	105025443	105035250	1	CASP1
chr4	184627696	184649509	0	CASP3
chr11	104942866	104969436	1	CASP4
chr11	104994235	105023168	1	CASP5
chr4	109688622	109703583	0	CASP6
chr2	201233443	201287711	-1	CASP8
chr1	15490832	15526534	0	CASP9
chr19	851014	856247	-1	ELANE
chr19	1103926	1106791	-2	GPX4
chr17	39962973	39977766	-1	GSDMA
chr17	39904595	39919854	-1	GSDMB
chr8	129748196	129786888	1	GSDMC
chr8	143553207	143563062	1	GSDMD
chr11	112143251	112164117	-1	IL18
chr2	112829751	112836903	1	IL1B
chr7	22725884	22732002	0	IL6
chr2	32224453	32265854	-2	NLRC4
chr17	5499427	5619424	0	NLRP1
chr19	54953130	55001142	-1	NLRP2
chr1	247416156	247449108	0	NLRP3
chr11	278365	285359	2	NLRP6
chr19	54923509	54966312	1	NLRP7
chr7	30424527	30478784	0	NOD1
chr16	50693603	50733077	-1	NOD2
chr20	41136960	41196801	1	PLCG1
chr19	14091688	14118084	0	PRKACA
chr16	31201485	31203450	-1	PYCARD
chr12	45919131	45992120	1	SCAF11
chr11	126283065	126298845	-1	TIRAP
chr6	31575567	31578336	-1	TNF

## Sheet: TbaleS4
Table-S4: Results of univariate K-M survival analysis for Pyroptosis-Related Signatures in TCGA-LAML patients
id	HR	HR.95L	HR.95H	pvalue	km
AIM2	1.23528	1.00633	1.51632	0.0433484	0.000142153
CASP1	1.11816	1.06491	1.17408	7.25514e-06	0.00012526
CASP3	0.706863	0.531829	0.939504	0.0168553	0.000586666
CASP4	1.09506	1.04097	1.15195	0.000441618	0.00340153
CASP5	1.04779	0.786816	1.39533	0.749398	0.0152346
CASP6	0.61046	0.451957	0.824551	0.0012922	0.000970915
CASP8	1.33079	0.750247	2.36057	0.328427	0.0360221
CASP9	1.89314	1.20964	2.96284	0.00522602	0.00357747
ELANE	1.06277	1.02576	1.10112	0.000761633	0.0194496
GPX4	1.73524	1.14203	2.63658	0.00981775	0.000241347
GSDMA	13.205	2.38394	73.1442	0.00313032	2.22165e-05
GSDMB	0.749821	0.573807	0.979825	0.0349211	0.0133183
GSDMC	0.849996	0.641986	1.1254	0.256397	0.0444092
GSDMD	1.08939	0.79968	1.48405	0.587288	0.117704
IL18	1.06921	0.840406	1.36032	0.585942	0.0126882
IL1B	1.05991	1.03048	1.09018	5.13305e-05	3.80875e-05
IL6	2.23725	0.626464	7.98976	0.21502	0.0146792
NLRC4	1.03604	0.892561	1.20257	0.641586	0.0344528
NLRP1	1.13629	0.965175	1.33774	0.124953	0.0103429
NLRP2	0.797848	0.693989	0.917249	0.00150422	4.3992e-05
NLRP3	0.906264	0.853746	0.962013	0.00123155	0.000725445
NLRP6	1.32964	0.829065	2.13245	0.237145	0.00930611
NLRP7	1.08894	0.553392	2.14276	0.805135	0.0338158
NOD1	0.714121	0.48817	1.04466	0.0827652	0.00569803
NOD2	1.0544	0.917265	1.21204	0.456176	0.0638842
PLCG1	1.08796	1.03479	1.14387	0.000975691	0.000696449
PRKACA	1.2505	0.940032	1.66352	0.124721	0.0135192
PYCARD	1.33533	1.02906	1.73274	0.0295963	0.000888704
SCAF11	0.778449	0.457466	1.32465	0.355801	0.2003
TIRAP	1.04854	0.714967	1.53775	0.808298	0.155026
TNF	0.877547	0.753005	1.02269	0.094387	0.00791029

## Sheet: TableS5
Table-S5: Correlation analysis of Pyroptosis-Related Signatures in TCGA-LAML patients
Gene1	Gene2	Correlation coefficient	P.value	Degree
AIM2	CASP5	0.715207	5.97765e-25	4.29124
AIM2	CASP6	-0.312741	9.244e-05	1.87645
AIM2	IL6	0.382442	1.25986e-06	2.29465
AIM2	NLRC4	0.515146	1.30905e-11	3.09087
AIM2	NLRP1	0.394949	5.20942e-07	2.36969
AIM2	NOD2	0.550692	2.37706e-13	3.30415
AIM2	PRKACA	0.518429	9.21488e-12	3.11058
AIM2	PYCARD	0.33576	2.50212e-05	2.01456
AIM2	TIRAP	0.334559	2.68565e-05	2.00735
CASP1	CASP4	0.408962	1.85342e-07	2.45377
CASP1	NLRP2	-0.463835	1.99635e-09	2.78301
CASP1	NLRP3	-0.413929	1.27028e-07	2.48357
CASP1	PLCG1	0.477589	5.62323e-10	2.86553
CASP3	CASP6	0.603109	2.51253e-16	3.61865
CASP3	GSDMB	0.342178	1.70521e-05	2.05307
CASP3	NLRP1	-0.338443	2.13372e-05	2.03066
CASP4	PLCG1	0.423389	6.08058e-08	2.54034
CASP4	PYCARD	-0.326247	4.3491e-05	1.95748
CASP5	CASP6	-0.341535	1.77268e-05	2.04921
CASP5	GSDMA	0.32692	4.18469e-05	1.96152
CASP5	IL6	0.521471	6.63476e-12	3.12882
CASP5	NLRC4	0.590023	1.56193e-15	3.54014
CASP5	NLRP1	0.3341	2.75914e-05	2.0046
CASP5	NOD2	0.421395	7.11587e-08	2.52837
CASP5	PRKACA	0.611325	7.63825e-17	3.66795
CASP6	GSDMB	0.460468	2.6994e-09	2.76281
CASP6	NLRC4	-0.475828	6.63431e-10	2.85497
CASP6	NLRP1	-0.524065	5.00059e-12	3.14439
CASP6	NOD2	-0.46839	1.32034e-09	2.81034
CASP6	PRKACA	-0.581398	4.9822e-15	3.48839
CASP6	PYCARD	-0.361725	5.03049e-06	2.17035
CASP8	SCAF11	0.342852	1.63716e-05	2.05711
CASP9	GPX4	0.556901	1.12313e-13	3.3414
CASP9	GSDMD	0.41829	9.07054e-08	2.50974
CASP9	PYCARD	0.585792	2.77128e-15	3.51475
CASP9	SCAF11	-0.423076	6.23295e-08	2.53846
ELANE	GSDMA	0.418317	9.0511e-08	2.5099
ELANE	IL1B	0.912411	1.10695e-59	5.47447
GPX4	GSDMD	0.56361	4.90803e-14	3.38166
GPX4	PYCARD	0.633709	2.4839e-18	3.80225
GPX4	SCAF11	-0.543324	5.6726e-13	3.25995
GSDMA	IL1B	0.38516	1.04308e-06	2.31096
GSDMA	IL6	0.623085	1.30684e-17	3.73851
GSDMB	NLRC4	-0.393609	5.73659e-07	2.36165
GSDMB	NLRP2	0.456417	3.86375e-09	2.7385
GSDMB	PRKACA	-0.322338	5.42983e-05	1.93403
GSDMD	NOD1	0.319824	6.25291e-05	1.91894
GSDMD	PYCARD	0.383604	1.16236e-06	2.30162
GSDMD	SCAF11	-0.539916	8.42277e-13	3.2395
IL6	PRKACA	0.374132	2.22073e-06	2.24479
NLRC4	NLRP1	0.50651	3.23742e-11	3.03906
NLRC4	NOD2	0.624696	1.02003e-17	3.74818
NLRC4	PRKACA	0.724885	6.82686e-26	4.34931
NLRC4	PYCARD	0.412282	1.44073e-07	2.47369
NLRC4	TIRAP	0.435743	2.24444e-08	2.61446
NLRP1	NOD2	0.676008	1.67754e-21	4.05605
NLRP1	PRKACA	0.587114	2.31871e-15	3.52268
NLRP1	TIRAP	0.348324	1.17187e-05	2.08994
NLRP2	NLRP3	0.465164	1.77049e-09	2.79099
NLRP2	NOD1	0.342064	1.71708e-05	2.05238
NLRP3	PLCG1	-0.375579	2.01432e-06	2.25347
NOD2	PRKACA	0.712822	1.00634e-24	4.27693
NOD2	PYCARD	0.492503	1.33384e-10	2.95502
NOD2	TIRAP	0.411081	1.57874e-07	2.46648
PRKACA	PYCARD	0.504733	3.88857e-11	3.0284
PRKACA	TIRAP	0.470184	1.12006e-09	2.82111
PYCARD	SCAF11	-0.386197	9.70129e-07	2.31718

## Sheet: TableS6
Table-S6: Results of GSVA enrichment analysis between ClusterA and B in AML patients.
	TCGA-AB-2843	TCGA-AB-2875	TCGA-AB-2979	TCGA-AB-2812	TCGA-AB-2830	TCGA-AB-2842	TCGA-AB-2952	TCGA-AB-2874	TCGA-AB-2899	TCGA-AB-2963	TCGA-AB-2976	TCGA-AB-3012	TCGA-AB-2857	TCGA-AB-2853	TCGA-AB-2881	TCGA-AB-2901	TCGA-AB-2886	TCGA-AB-2863	TCGA-AB-2858	TCGA-AB-2912	TCGA-AB-2900	TCGA-AB-2897	TCGA-AB-2872	TCGA-AB-2888	TCGA-AB-2815	TCGA-AB-2877	TCGA-AB-2915	TCGA-AB-2883	TCGA-AB-2823	TCGA-AB-2845	TCGA-AB-2808	TCGA-AB-2921	TCGA-AB-2892	TCGA-AB-2998	TCGA-AB-2870	TCGA-AB-2811	TCGA-AB-2856	TCGA-AB-2908	TCGA-AB-2867	TCGA-AB-2884	TCGA-AB-2977	TCGA-AB-2982	TCGA-AB-2940	TCGA-AB-2817	TCGA-AB-2819	TCGA-AB-2994	TCGA-AB-2862	TCGA-AB-2937	TCGA-AB-2866
GLYCOLYSIS_GLUCONEOGENESIS	0.0939305	0.193834	0.193398	-0.402516	0.102243	-0.071008	0.330552	-0.0126898	-0.223918	-0.0345292	-0.155685	-0.168122	-0.0853161	-0.0916096	0.155123	-0.0487109	-0.112954	0.144185	0.00563755	-0.201405	0.120034	-0.134568	-0.290919	0.105434	0.0918002	-0.424206	0.113191	-0.395424	0.104144	-0.0647497	-0.0588091	0.31393	-0.00238439	0.190273	0.249588	0.205496	0.532533	0.105917	-0.314508	0.129147	-0.00779463	-0.154592	-0.199541	-0.054474	0.130964	-0.28362	0.073149	-0.116724	0.228881
CITRATE_CYCLE_TCA_CYCLE	0.510814	0.366012	0.195009	-0.397612	0.449432	-0.167282	-0.018261	-0.0526863	0.171977	0.190057	-0.404562	-0.437797	0.142997	-0.0949421	0.208612	0.0674787	0.299085	0.323498	-0.0812917	0.0232582	0.268469	-0.436441	-0.580778	0.304258	0.0087795	-0.297621	0.555844	-0.663431	0.461488	0.26795	-0.133387	0.362426	-0.330008	0.315543	0.430829	-0.163235	0.658174	-0.488126	-0.375054	0.427376	-0.406753	-0.418979	-0.0975413	-0.0684171	0.460307	-0.432078	-0.0227406	-0.465559	0.425272
PENTOSE_PHOSPHATE_PATHWAY	-0.19746	0.214134	0.288801	-0.375514	0.0311417	0.254476	0.24155	0.225327	-0.197168	0.221635	-0.2368	-0.341943	-0.0505172	-0.0383107	0.0182493	-0.163394	-0.35385	0.0929985	-0.0457995	-0.338686	0.395601	-0.0742514	-0.343518	0.236003	-0.0461747	-0.449052	0.390765	-0.354034	-0.128343	0.222378	-0.269645	0.432207	-0.0559411	0.0589826	0.273343	0.356335	0.540091	-0.220394	0.0262659	0.447903	0.0478615	-0.533722	-0.181432	-0.166626	0.18706	-0.249966	-0.458973	-0.336692	0.332134
PENTOSE_AND_GLUCURONATE_INTERCONVERSIONS	0.190838	0.209816	0.0595903	0.355554	-0.286769	0.374931	-0.0308704	0.286777	-0.258903	0.30965	0.314654	-0.10687	0.19788	0.0692884	-0.263501	0.195107	0.224299	0.0220841	0.416867	0.0910279	0.0569882	0.253274	-0.282593	0.148467	-0.0123501	0.125786	0.286646	0.254477	-0.0779662	0.422363	0.0684117	0.107431	0.295905	-0.291096	0.0140452	-0.00108214	0.295233	0.00182826	0.171164	0.357728	0.23134	-0.343085	0.27738	-0.318176	0.396149	-0.184386	0.153642	0.0729249	-0.0675985
FRUCTOSE_AND_MANNOSE_METABOLISM	0.0801368	0.0282911	0.2825	-0.44381	0.0341329	-0.462865	0.377463	-0.128884	0.154693	-0.153057	-0.198078	-0.282058	0.14028	-0.416259	-0.0277728	0.198822	-0.0856824	-0.0179607	-0.184456	-0.134526	0.178383	-0.351073	-0.251054	0.135608	-0.0741291	-0.209922	0.373074	-0.481579	-0.0283024	0.0345314	-0.246375	0.231102	-0.273832	0.0918793	0.353613	0.448619	0.490221	-0.111862	-0.4558	0.334964	-0.135398	-0.15917	0.0275215	0.015798	-0.372343	0.0372643	-0.254672	-0.325538	0.19952
GALACTOSE_METABOLISM	0.223765	0.127163	0.157015	-0.382744	-0.0305516	-0.141106	0.383873	0.109055	-0.330681	0.0318199	-0.240624	-0.0533792	0.133707	-0.144913	0.00367546	0.124065	0.199	-0.0662083	-0.0357551	-0.205564	0.404016	-0.0980582	-0.0926124	0.202944	0.221327	-0.298558	0.32756	-0.471707	0.268596	-0.210301	-0.29919	0.331364	-0.120639	0.285713	0.538256	0.234498	0.616662	-0.226611	-0.46691	0.282044	-0.0719152	-0.182447	-0.31067	0.21568	0.083043	0.122269	-0.267712	-0.200959	0.260827
ASCORBATE_AND_ALDARATE_METABOLISM	0.318369	0.115919	0.0759955	0.393257	-0.109682	0.353151	0.143478	0.356066	-0.065678	0.263306	0.0742818	0.219798	-0.0556276	0.00932115	-0.281981	-0.205425	0.267523	0.0420298	0.270028	0.129034	-0.336278	0.529088	-0.26307	0.163936	0.119966	0.304198	0.368449	0.375108	0.150011	0.310633	0.193723	0.293584	0.256597	-0.26518	-0.0287313	-0.105486	0.321538	0.118251	0.0923373	0.261954	0.101429	0.0154849	0.323211	-0.302043	0.320506	-0.00254943	0.505367	0.0257277	-0.294452
FATTY_ACID_METABOLISM	0.0393728	0.35078	0.285079	-0.278453	0.276836	-0.164618	0.0012076	0.29564	-0.245938	0.108166	-0.0707591	0.0303811	0.130278	0.0527622	0.158106	0.163589	0.238778	0.385686	0.108183	-0.184761	0.0762937	-0.225181	-0.329016	0.00875627	-0.255795	-0.351456	0.16345	-0.39155	0.180673	0.0534054	-0.0180369	0.573476	-0.347074	0.172989	0.0799311	-0.314295	0.429201	-0.159316	-0.460572	0.0781039	-0.379741	-0.302332	0.226707	0.10091	0.325029	-0.430223	0.0425442	-0.357978	0.0190588
STEROID_BIOSYNTHESIS	0.174972	0.327416	-0.031	-0.278388	0.0997648	-0.395734	0.321963	0.355452	-0.52052	0.0589889	0.361422	-0.0157833	0.4261	0.487339	-0.194227	0.434732	-0.43501	-0.0158741	-0.0678499	-0.479896	0.0595463	-0.192686	-0.276952	-0.180339	-0.436383	-0.0348415	0.362835	-0.598617	0.58537	-0.185954	-0.362718	0.388345	-0.519113	0.353575	0.061257	0.522454	0.53438	0.166214	-0.631586	-0.254741	0.249759	-0.0757312	0.409701	-0.292442	0.2854	0.329993	-0.213134	-0.530523	0.596731
PRIMARY_BILE_ACID_BIOSYNTHESIS	-0.451991	0.188893	0.175642	0.215603	-0.14887	0.318048	0.177659	-0.0258106	0.0771449	-0.314644	0.216536	0.325137	0.143494	0.138061	0.0331511	0.00693898	-0.0693855	0.35388	-0.0056621	-0.142938	-0.110771	-0.35873	0.0140688	-0.0489109	-0.385062	-0.244933	0.293998	0.0838032	0.137069	-0.21674	0.0146779	0.27613	0.293313	-0.33411	-0.325313	-0.0350009	0.351217	0.136998	0.168367	0.0184274	0.169805	-0.29907	0.0765253	-0.273087	-0.049613	-0.186892	-0.183353	0.106731	0.134615
STEROID_HORMONE_BIOSYNTHESIS	-0.0424628	0.106211	0.10153	0.0554017	-0.113869	-0.0883871	0.12048	0.0236611	-0.0674834	-0.103562	0.219771	0.258146	0.06541	0.088204	-0.054488	-0.261591	0.0731802	-0.0264031	0.381397	0.0346846	-0.121434	0.263512	-0.0277723	0.112587	-0.17045	0.0611918	0.156538	0.265429	-0.0334729	0.220883	0.037202	0.0828713	0.112881	-0.0632164	-0.188791	-0.0456721	0.126346	0.169804	-0.113321	-0.0310633	0.209039	0.0111903	0.176426	-0.368635	-0.163481	0.0586311	0.190537	0.211192	-0.173225
OXIDATIVE_PHOSPHORYLATION	0.375712	0.0396084	0.171049	-0.563789	0.247483	-0.12464	-0.154429	-0.0619571	-0.325217	0.144573	-0.318473	-0.212406	-0.103515	-0.249731	0.274672	-0.185644	-0.130445	0.0429442	0.0576425	-0.196848	0.409876	-0.160191	-0.531185	0.304199	-0.425214	-0.270304	0.234867	-0.29917	0.340971	0.530092	-0.336378	0.558557	-0.445578	0.288355	-0.125305	0.391919	0.61569	-0.405341	-0.281288	0.433987	0.518924	0.0633623	0.115165	0.0578543	0.511832	-0.237679	0.271361	-0.214515	0.424881
PURINE_METABOLISM	0.275531	0.29842	0.309141	-0.140863	0.199343	-0.356975	0.133836	-0.00412427	-0.117027	0.0643197	0.0220042	-0.244301	0.24099	-0.0649135	0.0401046	0.0670906	0.211375	0.149526	0.0418796	-0.218467	-0.0422842	-0.267885	-0.338242	-0.200609	-0.20319	-0.159527	0.154205	-0.371806	0.155781	0.360272	-0.09581	0.394955	-0.305137	0.184433	0.289265	-0.0884735	0.38257	-0.145104	-0.347554	0.0739315	-0.0782992	-0.150509	0.21096	0.144445	0.130546	-0.173768	0.0195798	-0.290721	-0.0656168
PYRIMIDINE_METABOLISM	0.318913	0.392876	0.327037	-0.233706	0.370808	-0.419639	0.100925	0.0566781	-0.11058	0.238902	0.0943174	-0.317507	0.300646	-0.0541755	0.211542	0.24315	0.386853	0.160084	0.123478	-0.29629	0.10036	-0.308743	-0.461495	-0.31719	-0.231649	0.0515725	0.266015	-0.503285	0.16916	0.452786	-0.0214037	0.46623	-0.49153	0.346578	0.403105	-0.117522	0.370333	-0.346699	-0.442438	0.163971	-0.216756	-0.313772	0.348023	0.0620853	0.245643	-0.171857	0.0625416	-0.373345	0.117058
ALANINE_ASPARTATE_AND_GLUTAMATE_METABOLISM	-0.0548765	0.427276	0.359949	0.254639	-0.0760191	-0.41416	-0.159938	0.0490443	-0.356111	0.272207	0.00663669	-0.181603	-0.0684601	0.18324	0.0537298	0.0189382	0.374548	0.0142814	0.00584347	-0.34241	0.145553	-0.083638	-0.0211104	-0.364479	-0.269695	-0.0482814	0.0127062	-0.153797	0.160917	0.195119	0.192994	0.547382	-0.331825	-0.0302943	0.209314	-0.0688277	0.411618	0.101576	-0.268061	0.158742	-0.237208	-0.0438446	0.192153	-0.0636322	0.454742	-0.286347	-0.0166591	-0.149797	-0.080435
GLYCINE_SERINE_AND_THREONINE_METABOLISM	0.289416	0.0481975	0.0104492	0.109422	0.299005	-0.183765	0.214947	0.0293446	-0.385179	-0.0414657	-0.0570652	0.134665	0.0297925	-0.291375	-0.354664	0.252565	-0.0051521	0.195427	0.198644	-0.293635	0.17807	0.131419	0.141917	-0.455345	-0.339595	0.188682	0.127972	0.0708124	-0.196341	0.0644234	-0.176861	0.055677	-0.19661	0.234922	-0.166441	0.197245	0.263023	-0.0563418	-0.249887	0.277811	0.158812	-0.0304997	0.0867803	-0.068028	0.0825136	-0.172802	0.186368	0.152481	-0.00973392
CYSTEINE_AND_METHIONINE_METABOLISM	0.0144014	0.171664	0.116371	-0.100782	0.227282	-0.29577	-0.0769395	0.328702	-0.323284	0.39366	-0.052274	-0.301047	0.22839	0.309616	-0.0712583	0.0727292	-0.0960604	0.386817	-0.118964	-0.222805	0.0262675	-0.29173	-0.583907	-0.332818	-0.0617923	0.275455	0.20542	-0.480994	0.0642192	0.36841	-0.0200727	0.382505	-0.218005	0.0796072	0.270672	-0.293482	0.0415823	-0.291147	0.0240217	0.175939	-0.227518	-0.466943	0.130319	-0.1182	0.197778	-0.382649	0.0351217	-0.43423	-0.169532
VALINE_LEUCINE_AND_ISOLEUCINE_DEGRADATION	0.112832	0.424777	-0.0211603	-0.230245	0.350903	-0.247529	-0.166156	0.334823	-0.246916	0.226723	-0.180126	-0.148753	0.070887	0.258672	0.132331	0.132184	0.228953	0.365029	-0.0909806	-0.272362	-0.16885	-0.341758	-0.460075	-0.0560877	-0.0805061	0.0446463	0.0401019	-0.380912	0.188932	0.31068	-0.0805395	0.595379	-0.463018	0.106822	0.0868682	-0.364141	0.433043	-0.505168	-0.431028	0.105886	-0.423245	-0.376034	0.212026	0.158649	0.360759	-0.48314	-0.029461	-0.491954	0.0379273
VALINE_LEUCINE_AND_ISOLEUCINE_BIOSYNTHESIS	0.548797	0.603961	0.0955612	-0.0508831	0.00790361	-0.409713	-0.00810505	0.444506	-0.343767	0.319788	-0.518882	-0.124712	0.398684	0.0769174	0.11771	0.433086	0.595464	0.659897	0.366715	-0.305442	0.128957	-0.335312	-0.278533	-0.425525	-0.486522	-0.0892379	0.468524	-0.465682	0.536764	-0.107461	-0.14437	0.62483	-0.539748	0.40076	0.480185	-0.379328	0.694169	-0.621648	-0.49911	0.317865	-0.419908	-0.494195	-0.267581	0.238178	0.657968	-0.444287	0.143032	-0.535582	0.290603
LYSINE_DEGRADATION	0.316202	0.480596	0.241846	-0.294477	0.422083	-0.239707	-0.0177371	0.478815	0.137125	-0.00181149	-0.365865	0.052142	0.145871	-0.235468	0.176861	0.424952	0.397247	0.374856	-0.254623	-0.124767	-0.0286739	-0.278164	-0.261354	-0.165043	0.100365	-0.057814	0.222539	-0.482874	0.324427	0.237614	-0.245549	0.13856	-0.385338	0.34271	0.567371	-0.267245	0.142295	-0.495416	-0.424881	0.107848	-0.433593	-0.331472	0.135177	0.205892	0.146436	0.0201616	0.0392639	-0.511401	0.0715385
ARGININE_AND_PROLINE_METABOLISM	0.200579	0.276915	0.155898	0.0943999	0.136024	-0.347281	0.325071	0.0468778	-0.232982	0.106232	-0.134999	-0.133388	0.104579	-0.181436	0.0583592	-0.00689333	0.00471465	0.101899	0.0841519	-0.252397	0.0223041	-0.147518	-0.174876	-0.145443	-0.171048	0.0913924	0.230487	-0.1358	0.0888299	0.00267494	-0.0884735	0.438692	-0.244619	0.0187685	0.06452	-0.0267588	0.281033	-0.0530061	-0.245682	-0.0901306	-0.00958871	-0.131429	0.0199956	-0.194658	0.341408	-0.159248	0.0707337	-0.0475121	0.090416
HISTIDINE_METABOLISM	0.000221281	0.278711	0.0675795	-0.153193	0.292657	0.0871633	-0.15223	-0.18991	-0.0347706	0.0890493	-0.0904809	0.272517	-0.0718438	-0.285789	-0.227254	-0.360826	0.318004	-0.10653	0.00982538	-0.300714	0.0224888	0.128777	0.00901461	-0.0755396	-0.140773	0.026044	-0.0870978	0.0408586	0.084482	0.220799	-0.0618136	0.448926	-0.0351029	0.0523523	0.175741	0.0218296	0.472029	0.109807	-0.378718	0.0814055	0.0868854	0.0716625	-0.149966	-0.168197	0.193173	0.0793485	0.260831	0.0334105	-0.334063
TYROSINE_METABOLISM	0.0363418	0.27794	0.413722	0.036493	0.279329	-0.211178	0.288678	-0.0901281	-0.136039	0.000620921	0.280547	0.0416342	0.159323	-0.293655	0.171462	-0.107403	0.20961	0.0598668	0.373338	-0.313411	0.111438	-0.0307712	0.118334	-0.270916	-0.195435	0.0749682	-0.0109441	-0.201825	0.00510304	0.137152	-0.0515831	0.392103	-0.177135	0.019021	0.176718	0.271857	0.451979	0.188299	-0.211734	0.0583298	0.360933	0.0575842	0.0646894	0.0248951	0.0242562	-0.123731	0.200591	0.194246	-0.267558
PHENYLALANINE_METABOLISM	-0.045168	0.126113	0.368838	-0.144266	0.325814	-0.00683871	0.520849	-0.0789026	-0.225412	0.227737	0.00534985	-0.168096	0.336676	-0.235775	-0.158345	-0.0406733	0.0181274	-0.0801971	0.233981	-0.578154	0.506553	-0.137063	-0.168652	-0.321888	-0.0562458	-0.268915	0.273982	-0.200494	-0.295599	0.153148	-0.15545	0.470736	-0.305632	-0.1481	0.389793	0.603535	0.649162	0.217154	-0.25797	0.209963	0.602836	0.00902803	0.192004	-0.161429	0.0120866	-0.247157	-0.128848	0.0521343	-0.154426
TRYPTOPHAN_METABOLISM	0.188076	0.147842	0.194188	-0.248187	0.238924	0.14489	0.223769	-0.104357	-0.110615	0.134278	-0.15609	-0.0809803	0.0911147	-0.137104	0.147591	-0.158877	-0.0482021	0.149962	-0.0357551	-0.021997	0.16942	-0.200063	-0.188519	0.0236327	0.10671	-0.284253	0.232434	-0.0557642	-0.133572	0.176125	-0.085098	0.339632	-0.0284271	-0.0850834	0.20774	-0.0793775	0.463449	-0.118125	-0.332017	-0.14539	0.0901431	-0.20049	-0.17078	-0.123231	0.299935	-0.338041	-0.03748	-0.16574	0.024769
BETA_ALANINE_METABOLISM	0.0248047	0.0394877	-0.27392	-0.0571764	0.0487768	-0.0322991	0.0210799	0.396896	-0.147357	-0.0788974	-0.321341	-0.252988	-0.0610958	-0.198555	-0.114009	-0.140703	-0.00408039	0.0484725	-0.0703305	-0.0170588	0.00807578	0.0734208	-0.332458	0.0471942	-0.0883554	-0.102099	0.399373	-0.320846	-0.127869	-0.00555176	0.0534885	0.347132	-0.0299461	-0.211472	0.214007	-0.183722	0.396966	-0.146633	-0.409632	0.123412	-0.237442	-0.353796	0.0240109	0.418534	0.181503	-0.377329	-0.146809	-0.436871	-0.195049
TAURINE_AND_HYPOTAURINE_METABOLISM	-0.243507	-0.164601	0.374066	0.131755	-0.271463	-0.252358	0.333773	-0.362763	-0.270016	-0.272423	-0.0726878	-0.323141	0.111873	-0.313838	-0.0817689	0.0711064	-0.189028	-0.440081	-0.175475	-0.472105	-0.17416	-0.220659	0.188799	0.0886644	-0.0339807	-0.201468	0.0186708	0.116955	0.032236	-0.462294	-0.28253	0.171983	0.061024	0.0234493	-0.189158	0.309257	0.566161	0.351308	-0.359721	-0.0995805	0.137243	-0.0488529	-0.312295	0.180012	-0.297199	0.325327	-0.112361	-0.103289	0.109669
SELENOAMINO_ACID_METABOLISM	-0.165836	0.505858	0.26585	-0.13382	-0.115457	-0.381576	-0.382026	0.17862	-0.186712	0.206598	-0.0113749	-0.123622	0.019031	0.205623	0.156654	0.183523	0.301594	0.305909	0.166241	-0.453645	-0.308493	-0.290179	-0.391381	-0.132441	-0.215971	0.402199	0.0783776	-0.410978	0.35382	0.388902	0.177305	0.507239	-0.25001	0.185065	0.509382	-0.435735	0.302043	-0.40477	-0.386679	0.222657	-0.437657	-0.290279	0.277349	-0.0452123	0.284408	-0.0279283	0.190966	-0.404096	-0.32686
GLUTATHIONE_METABOLISM	0.335756	-0.0718111	0.235568	-0.302384	0.317096	0.183584	0.274745	0.0109421	-0.158789	0.0319774	-0.180682	-0.296097	-0.068719	-0.275359	0.290686	-0.125403	-0.116205	0.188556	-0.121901	-0.236076	0.343728	-0.232087	-0.241066	0.125831	0.340701	-0.275641	0.217514	-0.358765	0.118211	-0.000633107	-0.141502	0.42957	0.077136	0.296556	0.275893	0.244345	0.378713	0.153585	-0.413476	0.175081	0.225968	-0.382397	0.0467978	-0.22583	0.225051	-0.173617	0.102928	-0.196436	0.173437
STARCH_AND_SUCROSE_METABOLISM	-0.0554472	0.307657	0.149011	0.265532	-0.220779	0.114311	0.0706981	0.334959	-0.353912	0.0700021	-0.0835007	0.270052	0.144102	0.0198362	-0.0400907	0.174123	0.348966	0.0897791	0.293543	-0.0181499	0.11396	0.345724	-0.0107829	0.168659	0.168202	-0.0158194	0.282618	-0.101813	0.226281	0.13976	0.164499	0.244887	0.282841	0.0982808	0.168533	-0.0505015	0.310112	-0.152793	0.21983	0.304622	0.0484652	-0.00605218	0.0533579	-0.224537	0.247935	0.170205	0.0896123	-0.150462	0.127418
N_GLYCAN_BIOSYNTHESIS	0.154414	0.418751	0.361647	-0.456854	0.451478	-0.492034	0.156801	0.33934	0.0482552	0.127784	-0.488907	0.113121	0.416484	-0.189407	0.158176	0.173253	0.331051	0.353802	-0.187772	-0.38049	-0.0666507	-0.251708	-0.338848	-0.146477	-0.363841	0.0526578	0.186048	-0.650504	0.452245	0.402748	-0.208968	0.377099	-0.578077	0.417848	0.417854	-0.296014	0.191511	-0.240828	-0.397765	0.368775	-0.340056	0.0896912	0.312907	-0.224143	0.122609	0.259016	0.0217919	-0.468691	0.0907068
OTHER_GLYCAN_DEGRADATION	-0.283121	0.460682	0.375209	-0.601116	0.210207	0.293868	0.130929	0.457018	-0.499597	-0.0853511	-0.502596	0.356573	-0.457001	0.0693708	0.212663	-0.463766	0.08019	0.217757	-0.370738	-0.482509	0.606173	0.227399	-0.141313	0.623055	0.525151	-0.0327727	0.335689	-0.493547	0.380075	0.0721608	-0.436923	0.499362	-0.413808	0.506978	0.39834	0.439162	0.702585	-0.430699	-0.346723	0.600359	0.159619	-0.322942	-0.433258	-0.448499	-0.306371	0.236854	-0.127275	-0.416524	0.666421
O_GLYCAN_BIOSYNTHESIS	0.306009	0.0332154	0.24516	0.084559	0.0288416	0.0676316	0.0323569	-0.00997989	0.30104	-0.0774781	-0.33915	0.157993	0.474226	-0.274692	-0.022111	-0.0972425	0.0261934	0.315385	0.0353373	-0.325643	-0.14028	-0.258425	-0.266873	0.163208	0.122188	-0.222181	0.08857	-0.0921602	0.114323	-0.242886	0.113559	0.11485	-0.166098	-0.0521265	0.0280216	-0.499259	-0.0372064	0.0711513	-0.0391365	-0.128711	-0.465473	0.0709945	0.153812	0.191104	0.0361936	0.314361	-0.118087	-0.15504	0.124322
AMINO_SUGAR_AND_NUCLEOTIDE_SUGAR_METABOLISM	-0.023565	0.252903	0.0876823	-0.319471	-0.0322198	-0.230863	0.0796676	0.254377	0.0081516	0.0418612	-0.133795	-0.0754027	0.184666	-0.161245	0.0497676	-0.118241	0.186936	0.000784527	-0.0864624	-0.250793	0.116523	-0.177801	-0.134421	0.166907	0.0444895	-0.225243	0.413322	-0.545086	0.424373	0.00908274	-0.168138	0.321836	-0.370024	0.306465	0.345664	0.0557769	0.450583	-0.145778	-0.450355	0.260611	-0.285867	-0.0865581	-0.222736	0.0223092	0.0714969	0.209843	-0.156203	-0.517884	0.121101
GLYCOSAMINOGLYCAN_DEGRADATION	-0.143643	0.474571	0.307457	-0.466695	-0.3173	0.16601	0.223001	0.299721	-0.47294	-0.243486	-0.502885	0.547374	-0.442729	-0.354186	0.476816	0.295872	0.175654	-0.207163	-0.00102435	-0.508468	0.550085	0.24469	0.0794298	0.439499	0.455083	-0.311047	0.379432	-0.492378	0.657397	-0.298699	-0.39478	0.483755	-0.0427431	0.545415	0.495701	0.221357	0.559366	-0.450455	-0.356403	0.482795	0.260031	0.0718301	-0.0580483	-0.0845199	-0.424792	0.622854	0.119888	0.213852	0.285873
GLYCOSAMINOGLYCAN_BIOSYNTHESIS_CHONDROITIN_SULFATE	0.137184	-0.223891	0.595997	-0.378244	0.0851463	-0.459513	0.418787	0.263215	0.380884	-0.426255	-0.558326	0.410807	-0.226239	-0.424052	-0.037309	0.0631594	-0.368799	0.0630526	-0.307776	-0.443774	0.0119222	0.11843	-0.349122	-0.117878	-0.231	0.109707	0.247545	-0.458057	0.25007	0.0368036	-0.379343	0.146166	-0.404616	0.235472	0.31464	-0.0130635	0.412511	-0.106352	-0.163157	0.427219	0.178157	0.313978	-0.0173527	-0.0760796	-0.532204	0.433352	0.105768	-0.278047	0.529216
GLYCOSAMINOGLYCAN_BIOSYNTHESIS_KERATAN_SULFATE	0.407251	-0.190124	0.508671	-0.501074	0.361165	-0.106884	0.391881	-0.455352	0.230116	-0.31575	-0.554799	0.540728	0.372079	-0.36845	-0.141262	0.40321	-0.287783	-0.0266334	-0.500684	-0.45893	-0.201647	-0.132405	-0.426595	-0.188622	-0.221623	-0.228512	0.0275965	-0.262442	0.526275	-0.0934739	-0.28317	0.0707183	-0.143928	0.142777	0.480385	-0.142329	0.126175	-0.24961	-0.524299	0.10425	-0.110171	-0.0482555	0.0943415	0.536508	-0.19216	0.386684	0.167008	0.188278	0.369821
GLYCOSAMINOGLYCAN_BIOSYNTHESIS_HEPARAN_SULFATE	0.0949111	0.00777957	0.418847	-0.359992	0.178436	-0.35977	0.391311	0.399287	0.194233	-0.357961	-0.433784	0.489846	-0.189522	-0.313778	0.262436	0.00789923	-0.195968	0.260155	-0.0435503	-0.393924	-0.046071	-0.0500457	-0.217137	0.146561	0.0741108	0.0228764	-0.0400984	-0.308939	0.386152	-0.0127739	-0.308617	-0.0167234	-0.0391211	0.47219	0.398995	-0.22179	0.0828465	-0.0208213	-0.233721	0.28085	-0.21015	0.188124	-0.207406	0.253389	-0.228265	0.444416	0.298709	-0.168454	0.130295
GLYCEROLIPID_METABOLISM	0.0511108	0.201356	0.206786	-0.254307	0.037255	-0.164055	0.32405	-0.220649	0.0588333	-0.162693	-0.186936	-0.114955	-0.0349206	-0.206422	-0.109294	-0.0229994	0.214691	-0.140312	-0.0064899	-0.110499	0.131427	-0.277876	-0.149687	0.263809	-0.162193	-0.220183	0.224865	-0.202156	0.0229412	-0.104866	-0.188765	0.279162	-0.286864	-0.086537	0.212144	0.0487023	0.395597	0.00593453	-0.376944	0.00602344	0.174756	-0.101992	-0.0533569	0.139166	-0.0119363	0.0503058	-0.159946	-0.197582	0.312049
INOSITOL_PHOSPHATE_METABOLISM	0.176826	0.315851	0.26258	-0.414449	0.0756207	-0.119126	0.137459	0.277305	0.0881408	-0.188491	-0.249559	-0.310635	-0.0209789	-0.194694	0.115586	0.257581	0.240787	-0.117076	-0.272121	-0.300663	0.104936	-0.421105	-0.464946	0.211189	0.145903	-0.246047	0.496885	-0.571778	0.109283	-0.054529	-0.240433	0.137473	-0.37236	0.153733	0.342671	-0.077254	0.0939789	-0.311097	-0.257359	0.382016	-0.213379	-0.400796	0.14532	0.131995	-0.433717	0.145596	-0.311961	-0.280234	0.279875
GLYCOSYLPHOSPHATIDYLINOSITOL_GPI_ANCHOR_BIOSYNTHESIS	-0.13926	0.375285	0.229739	-0.337303	0.490136	-0.0714409	-0.238365	0.329244	-0.432447	0.0286903	-0.187631	-0.0469128	0.315028	0.162519	0.0852301	0.474223	0.226922	0.482394	-0.142299	-0.53224	0.193881	-0.157774	-0.365256	-0.269663	-0.442825	0.323673	-0.234339	-0.482423	0.444731	0.352002	-0.0737106	0.577377	-0.630396	0.353346	0.321248	-0.397753	0.154301	-0.364926	-0.306278	0.451644	-0.284214	-0.00880082	0.0491622	-0.294368	-0.100398	0.125726	0.0285643	-0.518385	0.0735005
GLYCEROPHOSPHOLIPID_METABOLISM	0.0868707	0.157749	0.302038	-0.269737	-0.16281	-0.232022	0.364533	-0.171203	0.148641	-0.233133	-0.310436	-0.0918925	0.0227819	-0.28336	-0.0364304	0.179264	0.17678	-0.102013	0.0542338	-0.284786	0.162183	-0.180025	-0.144067	0.276075	-0.0773653	-0.185858	0.443291	-0.385653	0.0531183	-0.142084	-0.207897	0.233126	-0.358377	-0.0389926	0.300005	0.131184	0.164867	-0.13036	-0.334803	0.288609	0.0409141	-0.184403	0.169765	0.153772	-0.229145	0.115751	-0.211265	-0.302913	0.37132
ETHER_LIPID_METABOLISM	0.0227465	0.0672965	0.0880854	0.294782	-0.224006	-0.0394756	0.135528	-0.173138	-0.0381765	-0.057784	-0.293362	0.136376	-0.019018	-0.180882	-0.332558	-0.0691517	0.226307	-0.0164236	0.260263	-0.0758108	-0.250755	0.0227351	-0.00877185	-0.0419165	0.0595556	0.00932417	0.217683	-0.0286402	-9.11e-05	-0.0494724	-0.0303145	-0.0115661	-0.124356	-0.065059	0.0717032	-0.0709462	0.04077	-0.0774985	-0.0729416	0.0378115	-0.0951516	-0.0625459	0.083114	0.0196015	0.145331	0.0428641	-0.175114	0.0204607	0.17613
ARACHIDONIC_ACID_METABOLISM	0.182319	-0.0186944	0.343191	-0.0828644	-0.135	-0.199468	0.411506	-0.221062	-0.181048	-0.314618	-0.183875	0.00411214	-0.00108113	-0.288282	0.0249159	-0.2431	-0.122512	-0.376591	0.00543431	-0.365868	-0.0416156	0.234028	0.203633	0.119962	0.0713413	-0.276112	0.116524	0.142502	-0.0642507	-0.0412883	-0.128401	-0.00698497	0.129464	0.0036929	0.24204	0.22017	0.285906	0.301507	-0.184413	0.0215154	0.311392	-0.0302369	0.128682	0.207967	-0.210831	0.0154497	0.0500718	0.128917	0.122956
LINOLEIC_ACID_METABOLISM	-0.147255	-0.207792	0.233205	0.280136	-0.337496	-0.278436	0.193117	-0.314486	0.232647	-0.257112	0.170181	0.394155	-0.27165	-0.19889	-0.237528	-0.412328	-0.022679	-0.304272	0.114451	-0.0445635	-0.315071	0.425759	0.478618	0.0079962	-0.11227	0.159793	-0.202874	0.363093	0.0791264	0.175952	-0.0931329	-0.212417	-0.0468019	0.0308247	0.103906	-0.0728723	-0.205413	0.161932	0.0552311	-0.196314	-0.0585209	0.305178	0.122564	0.239952	-0.355501	0.0858187	0.245273	-0.0430146	-0.00936629
ALPHA_LINOLENIC_ACID_METABOLISM	0.121639	-0.204555	0.347193	0.225662	-0.134939	-0.248358	0.327861	-0.250947	0.0642552	-0.274975	-0.0694661	0.149453	0.0544394	-0.120328	-0.279617	-0.28883	-0.040713	-0.275354	-0.141623	-0.153886	-0.269807	0.204032	0.167433	-0.0700914	0.0739017	0.0806976	0.258326	0.164268	-0.0386339	-0.148586	-0.241142	0.0369276	-0.0944103	-0.00319213	0.293901	-0.138065	0.0871631	0.0226425	-0.379388	-0.021334	-0.252938	-0.163805	0.0937917	0.328722	-0.248863	-0.108775	0.0703342	-0.152597	0.137041
SPHINGOLIPID_METABOLISM	0.190375	0.0924552	0.314036	-0.255294	0.27867	-0.00176277	0.347207	0.156705	-0.0455032	-0.0670738	-0.505828	-0.169102	0.383624	-0.341805	0.208543	-0.204873	-0.226024	0.0239353	-0.237163	-0.260963	0.0517739	-0.336747	-0.123136	0.461332	0.369895	-0.255272	0.293392	-0.343027	-0.126165	-0.132905	-0.235833	0.347971	-0.15718	-0.029745	0.294424	0.0193304	0.356395	0.0738992	-0.263301	0.295471	-0.0810394	-0.276527	-0.197268	0.0722263	-0.122956	-0.0858604	-0.233661	-0.285395	0.246936
GLYCOSPHINGOLIPID_BIOSYNTHESIS_LACTO_AND_NEOLACTO_SERIES	0.134147	-0.124293	0.260667	0.16486	0.240363	-0.0373293	0.294113	0.15837	0.122612	-0.281601	-0.227205	0.404614	-0.0666654	-0.0236985	-0.229413	-0.213846	-0.362773	-0.20364	-0.398015	-0.0375093	-0.10736	0.316878	0.110888	-0.20622	-0.157682	0.111746	0.135843	-0.12819	0.217796	0.00836714	-0.120124	-0.0689341	-0.357779	0.187293	-0.0223011	0.199996	0.0160196	0.214002	-0.164702	-0.117546	0.0931971	0.164537	-0.159611	-0.110449	-0.327717	0.379568	0.0797611	0.138925	0.315123
GLYCOSPHINGOLIPID_BIOSYNTHESIS_GLOBO_SERIES	0.208848	0.2551	0.32532	-0.312487	0.159402	0.0893951	0.448174	0.0439141	-0.0928268	-0.315894	-0.307481	0.0252672	0.0428227	-0.151744	0.436337	-0.135263	0.00424861	0.108171	-0.124312	-0.488829	0.00404463	-0.208711	-0.124091	0.083678	0.288265	-0.30676	0.16548	-0.134861	0.390194	0.0719146	0.07629	0.207925	-0.225676	0.163419	0.158649	-0.317924	0.294191	0.489611	-0.301965	0.0270368	0.06262	-0.0758683	-0.00223886	-0.334291	-0.0683891	0.164717	-0.0357251	0.268385	0.0672835
GLYCOSPHINGOLIPID_BIOSYNTHESIS_GANGLIO_SERIES	0.315989	0.143143	0.312448	-0.625407	-0.0646671	0.147599	0.395566	-0.364478	0.367345	-0.487383	-0.593912	0.384631	0.188105	-0.427811	0.37552	0.0423223	-0.0293968	-0.30111	-0.248551	-0.351724	0.234794	-0.352255	-0.224952	0.382148	-0.0031982	-0.586591	0.479804	-0.399195	0.213398	-0.110551	-0.316292	0.369921	-0.229918	0.0721801	0.38345	0.0178814	0.339676	0.124259	-0.29912	0.44937	-0.210919	0.00147309	0.202327	-0.00094372	-0.308543	0.316097	-0.285581	0.184809	0.0421454
PYRUVATE_METABOLISM	0.397502	0.198963	-0.0574154	-0.211282	0.297854	-0.0792523	-0.0497588	0.0971628	0.0318287	0.133192	-0.156789	-0.207522	-0.0367752	0.109783	0.210223	0.024335	0.112997	0.194969	-0.0279019	-0.145445	0.0528245	-0.253924	-0.436291	-0.107286	0.0142682	-0.299368	0.164005	-0.42679	0.234984	0.0297283	-0.0505892	0.434647	-0.109965	0.186112	0.352764	-0.151264	0.437201	-0.182749	-0.487593	-0.0828394	-0.189399	-0.172436	-0.0514398	0.0899465	0.384928	-0.338134	0.0822919	-0.305984	0.209559
GLYOXYLATE_AND_DICARBOXYLATE_METABOLISM	0.255652	0.481724	0.423766	-0.364385	0.391789	-0.616982	0.157047	0.126851	-0.285087	-0.128724	-0.179825	-0.0927422	0.354666	-0.0600487	0.27307	0.238783	0.477144	0.258394	0.259771	-0.253531	0.0695804	-0.200037	-0.345211	-0.401027	-0.343936	0.359655	0.19904	-0.431119	0.408264	0.409192	-0.383694	0.448877	-0.583679	0.378562	0.610989	0.260138	0.552448	-0.557506	-0.414351	0.164292	-0.172771	-0.221309	0.0149869	0.0465497	0.401548	-0.248282	0.370514	-0.426736	0.0748572
PROPANOATE_METABOLISM	0.0860979	0.162861	-0.358136	-0.178371	0.184769	0.109417	-0.389378	0.404108	-0.124112	0.293659	0.0733974	-0.157423	0.0926686	0.314215	0.177599	0.123645	-0.118062	0.265168	-0.282743	-0.0615124	-0.165805	-0.31201	-0.411554	0.0385233	0.0504286	-0.0982312	0.133307	-0.323099	0.315762	0.0597096	-0.131648	0.424735	-0.266341	0.247452	0.27014	-0.494221	0.388896	-0.467064	-0.421932	0.0674096	-0.415024	-0.221839	-0.0329062	0.326809	0.253427	-0.462156	0.0426134	-0.552382	0.116044
BUTANOATE_METABOLISM	0.0980785	0.283601	-0.086074	0.0895742	0.0861199	-0.152994	-0.0643051	0.320281	-0.0712071	0.310278	0.153287	0.147462	0.171048	0.104309	-0.192158	-0.00333808	0.0365319	0.266963	-0.015193	-0.0849007	0.0962242	0.00725641	-0.0976543	-0.253867	-0.106101	0.0886812	0.130585	-0.178511	0.213569	0.116817	0.141903	0.429739	-0.32662	0.0463798	0.0221445	-0.405405	0.550577	-0.255443	-0.320562	-0.0793762	-0.370942	-0.0615434	-0.0756566	0.212172	0.330559	-0.207254	0.0199324	-0.409435	0.0808441
ONE_CARBON_POOL_BY_FOLATE	0.375869	0.415739	0.378491	-0.0929618	0.335511	-0.384466	-0.0254417	0.411886	-0.570404	0.396753	0.244973	-0.388044	0.26784	0.260642	0.109873	0.582998	0.435753	0.494727	-0.047684	-0.0605067	0.10628	-0.417241	-0.551954	-0.496309	0.11798	0.258538	0.206906	-0.485678	-0.0420178	0.367326	0.39092	0.267887	-0.502859	0.390121	0.483687	-0.254723	0.410402	-0.475107	-0.413211	0.271854	-0.561569	-0.442556	0.409187	0.0206472	0.421979	-0.620103	-0.281226	-0.444476	-0.492882
RIBOFLAVIN_METABOLISM	0.201244	0.0870868	0.0197559	-0.039099	-0.0462599	-0.487013	0.0632745	0.0521821	0.14808	0.15387	0.0441719	0.0612777	0.453825	-0.0248162	0.0666531	-0.0301401	0.0376223	0.339387	-0.0178702	0.116621	-0.145489	-0.0894098	-0.162338	0.0645131	-0.24065	0.117755	0.0770903	-0.381136	-0.197667	0.32272	-0.215566	0.124266	-0.182068	-0.143433	-0.0683814	-0.0617749	-0.120396	-0.338863	-0.282974	-0.201181	-0.168694	0.00817361	0.175075	0.130282	-0.047738	-0.242111	-0.0250666	-0.539427	-0.169727
NICOTINATE_AND_NICOTINAMIDE_METABOLISM	0.0188297	0.407566	0.116812	-0.0697587	0.0646903	-0.0471392	0.0233001	-0.125404	-0.275744	0.0147915	0.153841	-0.133661	0.311857	0.172077	0.130818	0.0387692	0.0904003	-0.0964215	0.121519	-0.262277	0.133867	0.132482	0.082116	0.15647	0.0514707	-0.172032	0.250032	-0.344211	-0.179621	0.0493165	0.214605	0.375531	0.0629791	-0.0664722	0.129391	-0.0609704	0.384802	-0.0893313	-0.0665586	0.390339	0.0569693	-0.0451335	0.137641	-0.194701	0.0487473	0.0667893	-0.290093	-0.220847	-0.247215
PANTOTHENATE_AND_COA_BIOSYNTHESIS	0.372737	0.105877	-0.160017	-0.121051	-0.110835	-0.504578	0.274352	-0.325859	0.337392	-0.123831	-0.383374	-0.516233	-0.185467	-0.179861	0.189449	0.251229	-0.0210581	-0.202715	-0.203306	-0.179294	0.424635	-0.463716	-0.612451	0.324779	0.0109374	-0.369628	0.510766	-0.533359	-0.339471	-0.234776	-0.198868	0.272343	-0.0226879	-0.293496	0.401554	-0.0244919	0.30985	-0.47403	-0.347738	0.342991	0.0707221	-0.587646	0.280637	0.294916	-0.0971052	-0.00193767	-0.445933	-0.426748	0.325693
FOLATE_BIOSYNTHESIS	0.0978771	-0.439608	0.0304702	0.328152	0.299402	-0.155923	0.127528	0.257424	-0.455887	0.313939	0.280106	0.0663343	0.058393	-0.00753174	-0.109066	-0.17893	-0.503517	0.231738	-0.618491	-0.129212	0.317896	0.0546216	-0.239782	-0.223044	-0.0296013	0.304019	-0.0763464	0.0240869	0.273156	-0.032595	0.201137	0.210725	-0.412648	0.0459776	-0.333916	0.232307	0.236786	0.255373	-0.252006	-0.13994	-0.114757	0.196526	-0.270509	0.104642	0.44751	-0.115159	0.0291966	-0.129588	0.141541
RETINOL_METABOLISM	0.0169195	-0.0441901	0.185455	0.144529	-0.100888	-0.0766294	0.0445383	-0.144928	0.124619	-0.269813	0.161624	0.0701147	-0.0450573	-0.171499	-0.0881144	-0.0595468	-0.00484829	-0.0994759	0.288779	-0.0777619	-0.0889173	0.353716	0.16632	0.13549	-0.305506	0.220015	0.122811	0.239886	-0.135761	0.121678	0.01003	-0.0695418	-0.000339447	-0.150183	-0.235144	-0.0194125	0.0744019	0.171433	-0.0128233	-0.103872	0.121979	0.0386884	0.347511	0.0337111	-0.221061	-0.120791	0.0276121	0.0977774	-0.0568027
PORPHYRIN_AND_CHLOROPHYLL_METABOLISM	0.523582	0.29204	0.562185	-0.121795	0.20878	-0.158811	0.479598	-0.00378804	-0.177041	0.210032	-0.176058	-0.190531	0.517287	-0.102637	-0.216062	-0.0391485	0.0827877	0.0330207	0.0934256	-0.311528	0.0404841	0.144346	-0.238429	0.111264	-0.171649	-0.05792	0.529981	-0.273458	-0.106419	0.343208	0.340943	0.300235	-0.228881	-0.210316	0.0699056	0.10719	0.517819	0.337465	-0.246175	0.274212	0.198937	-0.165354	0.50861	-0.37551	0.0973422	-0.14414	0.112587	-0.0825227	-0.017629
TERPENOID_BACKBONE_BIOSYNTHESIS	0.171076	0.535682	-0.255176	-0.373166	-0.206555	-0.217807	-0.11396	0.347016	0.225398	0.203275	0.321111	-0.576679	0.428314	0.289305	0.0921702	0.577749	0.249416	-0.148785	0.0183562	-0.434866	-0.224272	-0.389669	-0.365843	0.0332966	-0.15914	0.309845	0.323021	-0.648827	0.491403	0.0310221	-0.0928126	0.362191	-0.312026	0.524115	0.235707	-0.335184	0.398657	-0.511407	-0.598138	-0.024147	-0.302739	-0.54646	0.584735	0.394503	0.458892	0.16237	-0.354217	-0.620757	0.649175
LIMONENE_AND_PINENE_DEGRADATION	-0.244877	0.127222	-0.119291	-0.254313	0.228317	0.167187	0.223381	0.554132	-0.437638	0.107565	-0.396395	0.224468	-0.074464	0.0569905	0.303339	-0.139919	0.0819803	0.386075	-0.217866	-0.0783752	0.230582	0.273878	-0.467526	0.0223598	-0.046929	-0.320759	0.440097	-0.346927	0.170774	-0.0598781	-0.220292	0.649999	-0.402598	0.0339409	0.275438	-0.0365696	0.581987	-0.432093	-0.57189	-0.0940079	-0.15197	-0.0488746	-0.320085	0.326052	0.399536	-0.291905	0.140789	-0.435224	-0.296228
NITROGEN_METABOLISM	0.0087679	0.00876821	-0.370633	-0.0298849	-0.00747959	-0.287672	0.00686976	-0.0471924	-0.189162	0.0320685	-0.300838	-0.161538	0.098292	0.0210001	0.221309	0.0502478	-0.114713	0.0995329	-0.012072	-0.30719	0.22481	0.000167204	0.0753453	-0.0747888	-0.362353	0.167317	0.0295546	0.105713	-0.0767044	-0.506723	-0.149978	-0.0714929	-0.183591	-0.116996	0.0945106	0.117349	0.199521	0.150614	-0.0873999	0.211285	0.138443	-0.178611	-0.144349	-0.0809504	0.114403	-0.121649	-0.334166	0.0557986	-0.153325
SULFUR_METABOLISM	-0.39826	-0.0938824	0.435954	-0.303187	-0.413384	-0.385961	-0.00458612	-0.0193027	-0.422536	-0.186093	0.331753	0.0283856	-0.361916	-0.0303389	0.20782	0.0485688	0.395851	-0.243236	0.30414	-0.478079	-0.3974	0.130892	-0.0620612	0.0300922	0.096129	0.134532	0.315362	-0.128037	0.30957	0.133441	-0.0165713	0.604988	-0.149133	0.337745	0.342124	-0.453745	0.556019	0.18973	-0.291244	0.194087	0.298016	-0.258312	0.198886	-0.302926	-0.420651	0.167416	0.138875	0.0884956	0.0311953
AMINOACYL_TRNA_BIOSYNTHESIS	0.303397	0.681194	0.274794	-0.191418	0.459233	-0.595932	-0.0549648	0.48492	-0.201828	0.449956	0.173073	-0.377809	0.352322	0.443808	0.225671	0.339875	0.667578	0.476663	0.269034	-0.329373	0.0554065	-0.433978	-0.445092	-0.543683	-0.52002	0.411545	0.231555	-0.56505	0.484972	0.411951	0.136601	0.604404	-0.60813	0.0899271	0.457445	-0.413497	0.353603	-0.645401	-0.559466	0.3443	-0.589807	-0.480481	0.0861268	0.281918	0.542358	-0.496066	0.127608	-0.527506	-0.0809681
METABOLISM_OF_XENOBIOTICS_BY_CYTOCHROME_P450	0.0558377	-0.0025083	0.296439	-0.00489283	0.0643296	0.109238	0.0856483	-0.0508503	-0.0496258	-0.158337	0.147498	0.23341	0.00432533	-0.180277	0.075812	-0.27904	0.0187943	-0.0316413	0.414991	-0.0129206	0.125533	0.361818	0.289951	0.0340946	0.0949673	-0.0576762	0.0438734	0.21956	0.0260301	0.163161	-0.0735298	0.185394	0.128411	-0.0773256	-0.162899	0.171238	0.156239	0.293661	-0.0639217	-0.0514091	0.331453	0.133634	-0.0242146	-0.0696084	-0.0543088	-0.213207	0.222008	0.265145	-0.245663
DRUG_METABOLISM_CYTOCHROME_P450	0.0153787	-0.0234229	0.264728	-0.0975206	0.070508	0.183544	-0.150548	-0.0275241	0.0548577	-0.156934	0.138408	0.242692	-0.0381566	-0.169037	0.0331202	-0.290684	0.0773697	0.0819721	0.383693	-0.0209932	0.129703	0.394632	0.330209	-0.0637357	0.00451734	0.0423444	-0.0446125	0.182009	-0.0792073	0.196229	0.0059482	0.0733101	-0.0747926	-0.0368812	-0.196495	0.0674458	0.0807625	0.318174	-0.0293687	-0.0119473	0.288118	0.172433	0.128314	0.00770488	0.00795668	-0.133647	0.190841	0.154836	-0.247577
DRUG_METABOLISM_OTHER_ENZYMES	0.0882498	0.154474	0.281273	0.0759306	-0.0796905	-0.100381	-0.0174871	0.0230864	-0.0241463	0.0332904	0.100842	-0.130979	-0.105732	-0.191735	-0.0778872	-0.0795203	0.0976737	-0.107436	0.152973	-0.167904	0.213562	0.27248	0.0339611	0.0795577	0.00570367	0.148583	0.34865	-0.13866	-0.036217	0.258207	-0.112076	0.284271	-0.0204461	-0.0201839	0.244991	0.121329	0.31949	-0.170879	-0.056815	0.301372	-0.000658309	-0.153322	0.310314	-0.243334	-0.099848	0.189156	0.0969775	-0.10581	0.115699
BIOSYNTHESIS_OF_UNSATURATED_FATTY_ACIDS	0.154886	0.202132	0.428387	-0.223923	0.142122	-0.198328	0.502249	-0.0645962	-0.172067	0.0106937	0.000744428	-0.32474	0.541742	-0.0205549	0.32768	0.214598	-0.208641	0.13508	-0.41546	-0.339494	0.149529	-0.539046	-0.571237	-0.0843102	0.362666	-0.385219	0.547093	-0.348081	-0.0673637	-0.341895	-0.102607	0.14092	-0.216961	-0.208494	0.16303	0.0972249	0.280098	0.0416312	-0.491156	-0.146199	-0.197586	-0.633779	0.373292	-0.0152692	0.0366491	-0.462316	-0.467495	0.146743	-0.0838759
ABC_TRANSPORTERS	0.176877	-0.123617	0.217225	-0.131882	0.165311	-0.241562	0.294229	-0.338653	0.258005	-0.321409	-0.189852	0.0666032	0.33508	-0.358125	-0.315586	-0.201771	-0.300388	-0.192273	-0.271203	-0.227408	0.0164339	-0.23145	0.0395423	-0.239864	-0.311121	-0.16525	0.437945	0.147106	-0.290338	-0.270732	-0.180712	-0.228352	-0.307435	-0.299154	-0.200682	-0.0397197	-0.111251	0.180765	-0.20266	0.0535296	-0.243994	0.218961	0.227595	0.277112	-0.211516	-0.15208	-0.297778	-0.354927	-0.0281969
RIBOSOME	-0.0604375	0.285301	0.611369	-0.355658	0.663622	-0.384294	0.0311758	0.546548	-0.500751	0.48452	0.0891627	0.603144	-0.606549	0.385954	0.590786	-0.51111	0.201772	0.507847	0.639659	-0.469698	0.276481	0.625323	-0.455059	-0.318825	-0.688849	-0.292072	-0.336021	0.350328	-0.407342	0.7126	-0.446198	0.744668	-0.0272561	-0.619283	-0.504558	0.797543	0.770946	-0.348187	0.32887	0.194633	0.783211	0.469872	-0.412393	0.671734	0.672842	-0.900501	0.641284	0.198032	0.282908
RNA_DEGRADATION	0.225052	0.527635	0.00498252	-0.237755	0.0691164	-0.276389	-0.317082	0.286997	0.0386903	0.468648	-0.21932	-0.397463	0.166275	0.341361	0.227736	0.307595	0.504955	0.525498	-0.0627661	-0.0488469	-0.120359	-0.519639	-0.559286	-0.0759632	-0.326101	0.190364	0.299982	-0.638287	0.270328	0.491303	0.300338	0.401784	-0.587591	0.242215	0.171114	-0.210476	-0.089789	-0.591767	-0.0826777	0.30162	-0.36994	-0.346915	0.335431	-0.183006	0.345338	-0.283451	-0.299511	-0.623613	-0.0958865
RNA_POLYMERASE	0.257786	0.534255	0.400988	-0.311064	0.370268	-0.56169	0.0861646	0.10888	0.174116	0.235078	-0.0206556	-0.228994	0.290092	0.123558	0.162945	0.0484284	0.482396	0.318075	0.287461	-0.494589	-0.0437664	-0.263429	-0.506119	-0.378808	-0.512908	0.272603	0.25727	-0.498727	0.235661	0.645898	-0.226704	0.57026	-0.571562	0.316012	0.322024	-0.16223	0.437124	-0.380898	-0.542071	0.339469	-0.0910839	-0.183609	0.317308	0.141144	0.33722	-0.245333	0.468161	-0.246517	0.0661993
BASAL_TRANSCRIPTION_FACTORS	0.278007	0.270562	-0.141646	-0.145159	0.0474539	-0.0920104	-0.275092	0.2857	0.160942	0.378641	-0.108244	-0.228115	0.433447	0.274355	0.10025	0.209596	0.331552	0.46929	0.019252	0.0255724	-0.249449	-0.534533	-0.538947	0.0756503	-0.0893391	0.0457073	0.291356	-0.588443	0.369525	0.447894	0.314806	0.403592	-0.513427	0.416512	0.127316	-0.390632	-0.194005	-0.588297	-0.363694	0.185941	-0.453613	-0.396622	0.116966	0.0688495	0.393514	-0.1288	-0.0870188	-0.589872	-0.108859
DNA_REPLICATION	0.620641	0.450346	0.400007	-0.202972	0.586564	-0.147856	-0.0390071	0.147076	0.375211	0.575581	0.385058	-0.717304	0.274834	-0.0115275	0.0841876	0.495676	0.369957	0.541008	-0.567952	0.343424	0.39898	-0.627489	-0.597846	-0.706496	0.302043	0.173849	0.0561564	-0.530037	-0.237531	0.699035	0.299565	0.206755	-0.538393	0.652898	0.652254	-0.386829	0.419064	-0.276865	-0.223724	-0.435339	-0.619183	-0.530596	0.546175	-0.515913	0.59692	-0.403074	-0.279179	-0.603213	0.383806
SPLICEOSOME	0.169059	0.374322	0.0654513	-0.214618	0.268399	-0.464538	-0.120437	0.277958	-0.0957154	0.344264	-0.462315	-0.276094	0.346225	0.104993	0.396524	-0.0506418	0.339005	0.386376	-0.22881	-0.174544	0.118837	-0.241175	-0.627899	0.0902087	-0.343735	0.312634	0.390857	-0.670423	0.25874	0.623103	0.122682	0.38228	-0.596392	0.331944	0.264343	0.113822	0.273361	-0.469997	-0.0365655	0.329719	-0.294961	-0.201842	0.182546	0.122332	0.486788	-0.274573	-0.0819395	-0.656453	0.204031
PROTEASOME	0.475298	0.0898326	0.124858	-0.389668	-0.054409	-0.323639	-0.129709	-0.257416	0.0887812	0.317483	-0.544673	-0.409318	0.288814	0.0194373	0.537277	-0.30159	0.120198	0.377417	-0.357928	-0.19943	0.550822	-0.245182	-0.690937	0.388583	-0.500882	-0.248233	0.464449	-0.638624	0.328965	0.488387	-0.00820117	0.535779	-0.610501	0.370105	0.0937545	0.632507	0.601043	-0.493691	-0.00734365	0.45684	0.0421002	-0.319589	0.210231	0.0620767	0.577568	0.00519162	-0.0585932	-0.687734	0.521496
PROTEIN_EXPORT	0.291037	0.133099	-0.477824	-0.076874	0.100512	0.310277	-0.569738	0.199091	0.128478	0.439017	-0.213331	0.219449	0.135246	0.384759	0.0412815	-0.179498	-0.0647172	0.481508	-0.194007	0.244793	0.0657476	-0.426841	-0.65337	0.259165	-0.187709	0.0774977	0.249898	-0.617712	0.567746	0.601643	0.285429	0.582929	-0.57527	0.412411	-0.262367	-0.0999227	0.170563	-0.459777	0.34507	0.285896	-0.361708	0.444334	0.205364	-0.337002	0.660199	-0.068667	-0.026798	-0.709416	0.0188852
PPAR_SIGNALING_PATHWAY	-0.000493871	-0.103612	0.318596	-0.151802	0.114182	-0.194051	0.26856	-0.171184	-0.0108814	-0.047536	-0.0784196	-0.0174287	0.161395	-0.286832	0.0939857	0.115063	-0.171601	-0.0654745	-0.0942547	-0.188752	0.147613	-0.226183	-0.145579	0.136084	0.0928622	-0.221174	0.160243	-0.153821	0.0966191	-0.287579	-0.0416694	0.190662	0.0109751	-0.0327971	0.040473	-0.119407	0.256319	0.0631935	-0.426302	0.111959	-0.0158861	-0.114988	0.13085	0.0739988	-0.042579	-0.0158289	-0.140152	-0.0476757	0.243038
BASE_EXCISION_REPAIR	0.509897	0.302412	0.495391	-0.497182	0.392106	-0.323331	0.207917	0.0841434	0.411586	0.163169	-0.0924683	-0.296051	0.143366	-0.225736	0.037252	0.191238	0.396728	0.0969466	-0.166692	-0.234497	0.223519	-0.42347	-0.506911	-0.51281	-0.221401	0.366189	0.0447503	-0.544129	0.0844255	0.575149	-0.202474	0.519831	-0.603756	0.453839	0.504633	-0.0257502	0.40903	-0.196819	-0.558216	-0.0462369	-0.296517	-0.390507	0.269818	0.127753	0.0220214	-0.186961	0.256842	-0.493063	0.343537
NUCLEOTIDE_EXCISION_REPAIR	0.317963	0.328727	0.0219006	-0.211714	0.37697	-0.0986121	-0.207495	0.248528	0.119239	0.3866	0.0575124	-0.442054	0.262876	0.0918086	0.168226	0.395179	0.373476	0.468896	-0.317073	-0.0316846	0.0546762	-0.531564	-0.543311	-0.415488	0.0904826	0.0247383	0.329502	-0.496005	0.0575283	0.585848	0.307429	0.445343	-0.526938	0.474811	0.422149	-0.408455	0.138701	-0.443309	-0.368788	-0.125714	-0.425775	-0.35952	0.391241	-0.0651457	0.295394	-0.310381	-0.249254	-0.653945	0.277385
MISMATCH_REPAIR	0.544257	0.461475	0.0679203	-0.0796445	0.546689	-0.0627712	-0.341529	0.0544769	0.275511	0.60074	0.440882	-0.687007	0.031964	0.207229	0.344773	0.595198	0.365648	0.567507	-0.527092	0.392986	0.291528	-0.672989	-0.651892	-0.628374	0.495965	0.0633245	0.178178	-0.588089	-0.1981	0.672098	0.389495	0.328518	-0.444316	0.544801	0.610063	-0.585328	0.132002	-0.583258	-0.128742	-0.366104	-0.653924	-0.527312	0.562486	-0.472725	0.590319	-0.417706	-0.323729	-0.634296	0.275572
HOMOLOGOUS_RECOMBINATION	0.438895	0.255695	-0.00664344	0.0519814	0.52343	-0.0509483	-0.204265	0.227943	0.261825	0.368822	0.436376	-0.646246	-0.346788	-0.0647979	0.337218	0.560083	0.454703	0.437315	-0.438672	0.324134	0.251317	-0.481956	-0.313467	-0.558507	0.420067	0.060159	-0.296477	-0.541216	-0.0865834	0.570198	0.252191	0.051229	-0.444343	0.53229	0.624649	-0.5272	0.0748549	-0.59562	-0.31484	-0.104053	-0.637193	-0.53543	0.504111	-0.27874	0.240413	-0.217789	-0.20195	-0.592056	0.342307
NON_HOMOLOGOUS_END_JOINING	0.350552	0.54102	-0.0210572	-0.170745	0.337449	0.0907555	-0.408652	0.339877	0.53488	0.447721	-0.232715	-0.735183	-0.0469652	0.315486	0.255132	0.476422	0.472895	0.494914	-0.0831807	0.178049	-0.0835645	-0.601393	-0.524192	0.0359979	0.28922	-0.276038	0.267888	-0.646513	-0.244475	0.185064	-0.0532207	0.26991	-0.434936	0.142276	0.588988	-0.520098	0.144428	-0.574513	-0.401066	0.155371	-0.572986	-0.685281	0.284068	0.394123	0.159079	-0.452978	-0.506042	-0.720446	0.0661725
MAPK_SIGNALING_PATHWAY	0.124352	-0.00516352	0.0841538	-0.222492	-0.0976687	-0.150803	0.280909	-0.0269832	0.122354	-0.277979	-0.365597	-0.118912	0.0958658	-0.306369	0.0975697	0.18833	-0.0922525	-0.146684	-0.190223	-0.204755	0.04559	-0.262185	-0.338594	0.307377	0.131666	-0.17346	0.36223	-0.282026	0.032396	-0.269482	-0.270572	-0.0797274	-0.108599	0.0367085	0.227742	0.172479	0.0415247	-0.0742632	-0.162191	0.192758	0.127239	-0.19704	-0.00742803	0.123718	-0.180528	0.214505	-0.238967	-0.077517	0.177225
ERBB_SIGNALING_PATHWAY	0.179593	0.207867	0.169151	-0.292151	-0.00562388	-0.0464846	0.20683	0.0667515	0.213866	-0.219656	-0.387557	-0.0536885	0.119003	-0.341215	-0.0123805	0.267898	0.160777	-0.0376047	-0.247304	-0.239718	0.0899918	-0.3727	-0.398181	0.259394	-0.000821469	-0.181716	0.355311	-0.382084	0.143856	-0.292695	-0.294016	-0.0338397	-0.356446	0.249272	0.181678	0.056396	0.0124501	-0.21843	0.00259765	0.322976	-0.103705	-0.294187	0.0598689	-0.0122234	-0.227045	0.275501	-0.289466	-0.303917	0.308125
CALCIUM_SIGNALING_PATHWAY	0.139466	-0.0592763	0.118697	-0.0924815	0.132524	-0.0546964	0.24001	0.019797	0.164087	-0.277885	-0.161438	-0.186862	-0.0619127	-0.249965	-0.0225914	0.19753	-0.113189	-0.172302	-0.107249	-0.0135806	0.188746	-0.124438	-0.0525857	0.0848803	0.226742	-0.120783	0.0507744	-0.0137054	-0.0284853	-0.168587	-0.246546	-0.0188758	0.141312	-0.068804	0.178921	0.121293	0.240348	-0.0477298	0.058185	0.0940587	0.176751	-0.126071	0.00910032	0.210707	-0.146839	0.0816545	-0.135133	0.0138421	0.214014
CYTOKINE_CYTOKINE_RECEPTOR_INTERACTION	0.31809	-0.236922	0.167201	-0.241824	0.102583	-0.159525	0.45865	0.325456	0.270947	0.347218	-0.244365	0.0584167	0.317019	0.395337	-0.0755511	-0.258741	0.288242	-0.272853	-0.0765398	-0.0916719	-0.0363851	-0.2374	-0.110673	0.350014	0.163258	0.407463	0.267361	0.0874613	-0.241959	-0.0641569	-0.194763	-0.022082	0.164638	-0.26525	0.110469	0.3302	0.283285	0.39724	0.047637	0.0854238	0.327479	0.166665	0.0688986	-0.0219442	-0.155836	0.0758073	-0.10473	0.00846608	0.0418226
CHEMOKINE_SIGNALING_PATHWAY	0.26536	-0.0878887	0.26151	0.355829	-0.0985784	0.0216893	0.390825	-0.271144	0.339123	-0.265317	0.42155	-0.286192	0.212407	0.391096	0.199761	-0.0146111	-0.173401	-0.178938	-0.272042	-0.105714	0.187363	0.38588	0.322841	0.416472	0.229025	0.458331	0.413797	0.343118	-0.160396	-0.192893	-0.281515	-0.0735051	-0.0148654	-0.256229	0.284265	0.276078	0.138254	-0.00571423	0.0949451	0.306441	0.210145	0.297061	0.0716097	0.066615	-0.230768	0.116439	0.394601	-0.219809	0.328256
PHOSPHATIDYLINOSITOL_SIGNALING_SYSTEM	0.214381	0.285204	0.197849	-0.461307	0.166198	-0.201366	0.15923	0.158584	0.24463	-0.308691	-0.360908	-0.291251	-0.0688748	-0.32709	0.0719756	0.224153	0.177232	-0.222597	-0.256898	-0.297667	0.291874	-0.35749	-0.351123	0.332215	0.160206	-0.30559	0.41803	-0.498262	0.170738	-0.218152	-0.365592	0.0404448	-0.329326	0.141297	0.297279	-0.0492267	0.13555	-0.239202	-0.172912	0.376631	-0.156494	-0.293519	-0.0272485	0.263664	-0.415506	0.259513	-0.297537	-0.393329	0.385158
NEUROACTIVE_LIGAND_RECEPTOR_INTERACTION	0.122953	-0.0820608	0.136164	0.0960923	0.00885047	-0.00594658	0.301631	-0.141764	0.148258	-0.225971	-0.0528034	0.0351613	-0.0958724	-0.295351	-0.097216	-0.113693	-0.10648	-0.246753	0.0906971	-0.0219787	0.0326075	0.0741048	0.260774	0.0733938	0.215787	-0.1014	-0.0770151	0.331806	-0.103723	-0.144612	-0.162573	-0.217	0.366382	-0.108472	0.0432461	0.112012	0.116363	0.258353	0.0451156	-0.103346	0.152177	0.111542	-0.0290681	-0.0528561	-0.141417	0.132993	0.0024717	0.249412	0.170639
CELL_CYCLE	0.427271	0.291551	0.268221	-0.237824	0.308468	0.022482	-0.0359216	0.22676	0.367549	0.304936	-0.0933192	-0.456299	0.342813	-0.0478263	0.0923477	0.437615	0.194153	0.475585	-0.336821	0.24793	0.182717	-0.537156	-0.46796	-0.335576	0.274746	-0.186173	-0.0144253	-0.628904	0.138057	0.357885	0.309487	-0.10317	-0.389806	0.491379	0.386185	-0.298474	-0.0591705	-0.240525	-0.235321	0.114196	-0.5179	-0.408534	0.443171	-0.253833	0.34688	-0.199834	-0.254545	-0.492517	0.0184862
OOCYTE_MEIOSIS	0.312609	0.119664	0.114932	-0.319161	0.137704	0.155971	-0.0210448	0.0534167	0.401342	0.13889	-0.346527	-0.35812	0.25689	-0.0836902	0.017938	0.240452	0.0678551	0.323979	-0.298038	0.24841	0.158094	-0.475955	-0.428004	0.0477808	0.321147	-0.262107	0.123209	-0.48445	0.198387	0.11555	0.153786	-0.126314	-0.119263	0.336101	0.260387	-0.283048	0.00594207	-0.200147	-0.128471	0.26486	-0.365764	-0.292997	0.238575	-0.0147565	0.195777	-0.115807	-0.240219	-0.402745	0.19769
P53_SIGNALING_PATHWAY	0.231442	0.177026	0.261183	-0.139346	0.100112	-0.089602	0.0116349	-0.0158252	0.027116	0.0112937	-0.229893	-0.203173	-0.00145868	-0.23211	0.0593467	0.312383	0.0568182	0.257543	-0.0900182	0.0711142	0.271069	-0.434539	-0.489818	-0.0230044	0.375763	-0.0678908	0.143268	-0.47757	-0.089259	-0.0958512	0.180091	0.117624	-0.36904	0.403997	0.319135	0.0242615	0.172954	-0.0888386	-0.230943	0.132949	-0.235837	-0.389855	0.338143	-0.240961	0.158147	-0.171729	-0.0325291	-0.250598	0.161212
UBIQUITIN_MEDIATED_PROTEOLYSIS	0.26421	0.373848	-0.0185235	-0.252582	0.100278	-0.13324	-0.280707	0.289764	0.265623	0.10358	-0.453953	-0.215164	0.212791	0.0882161	0.254593	0.337789	0.394119	0.44461	-0.126814	-0.0250751	0.0937421	-0.444573	-0.52779	0.238315	-0.0973278	-0.0617911	0.396225	-0.629454	0.268677	0.202088	0.0278024	0.222895	-0.522719	0.246381	0.237704	-0.136832	-0.10101	-0.502578	-0.107935	0.404754	-0.429683	-0.362156	0.223972	0.215655	0.211247	0.0632006	-0.335845	-0.497523	0.147435
SNARE_INTERACTIONS_IN_VESICULAR_TRANSPORT	-0.0531941	0.400741	0.14006	-0.555403	-0.0645581	-0.349622	-0.130421	0.0282184	0.40009	-0.337345	-0.477345	0.142317	-0.235993	-0.377148	0.233146	0.144622	0.138073	0.0696389	-0.0454993	-0.236468	0.0721197	-0.302197	-0.495854	0.540211	-0.163226	0.203339	0.480161	-0.557193	0.259459	0.149792	-0.238351	0.40042	-0.536699	0.211776	0.298622	0.118607	0.0161002	-0.455392	-0.348747	0.518482	0.210559	-0.246621	-0.162175	0.163037	-0.327608	0.301969	-0.209852	-0.546461	0.194839
REGULATION_OF_AUTOPHAGY	0.0500599	0.0313385	0.0103308	-0.369458	-0.268486	0.106589	0.106503	0.142388	-0.09906	0.0911121	-0.282768	0.0430091	0.198505	-0.0850863	0.10608	-0.213036	0.172074	-0.323009	-0.293098	-0.1004	0.263035	-0.195832	-0.297586	0.511581	-0.096723	-0.107108	0.398598	-0.34901	0.104658	0.246861	0.13883	0.347282	-0.349317	0.0415817	0.0156231	0.191937	0.0758893	-0.138908	-0.0962438	0.400394	0.0187662	-0.184113	0.125484	-0.0793532	-0.293724	0.236926	-0.285934	-0.354518	-0.0710065
LYSOSOME	0.136526	0.00366988	0.284463	-0.459063	0.0208302	0.177489	0.232351	0.055741	-0.116336	-0.0251171	-0.465731	0.169418	-0.241176	-0.296177	0.205511	-0.135506	-0.294858	-0.0641955	-0.365646	-0.344343	0.487557	-0.095062	-0.272345	0.517746	0.315272	-0.396529	0.409276	-0.479544	0.310089	0.00573009	-0.284072	0.419802	-0.313419	0.335043	0.36508	0.441984	0.502214	-0.204155	-0.298973	0.498936	0.26978	-0.331	-0.101586	-0.294833	-0.40731	0.339098	-0.256337	-0.397868	0.376864
ENDOCYTOSIS	0.156927	0.0233065	0.216823	-0.420109	-0.0287461	-0.0861177	0.263648	-0.0620009	0.220083	-0.265784	-0.497586	-0.0848408	0.149049	-0.343014	0.240373	0.139848	-0.110073	-0.152956	-0.265578	-0.319294	0.256317	-0.33544	-0.365612	0.389545	0.114797	-0.272084	0.480049	-0.44512	0.201372	-0.18719	-0.245071	0.117145	-0.303692	0.108375	0.30872	0.203803	0.187902	-0.127546	-0.213124	0.353849	0.239505	-0.297132	-0.027889	0.185954	-0.319105	0.272461	-0.283297	-0.292336	0.3271
PEROXISOME	-0.0880203	0.321513	0.2366	-0.408009	0.250579	-0.114335	-0.0445719	-0.121823	-0.053305	0.0629396	-0.219494	-0.140901	0.128633	0.0603854	0.266213	0.183739	0.284655	0.0953442	-0.0566038	-0.452258	0.0481487	-0.352688	-0.411817	-0.00360242	-0.13392	-0.225717	0.398003	-0.437024	0.16623	0.0760483	-0.258634	0.512971	-0.443672	0.127344	0.357272	-0.180638	0.318423	-0.213602	-0.429588	0.343199	-0.0150257	-0.328456	0.0393561	0.0662107	0.0239699	-0.166705	0.00652722	-0.367542	0.148394
MTOR_SIGNALING_PATHWAY	0.252014	0.196255	0.371673	-0.385095	0.0784128	-0.265319	0.150556	-0.124546	0.281093	-0.240605	-0.413911	-0.0359639	0.202767	-0.369102	-0.165863	0.227431	0.237248	-0.0135864	-0.289437	-0.185711	0.248712	-0.24173	-0.19698	0.350828	-0.0326369	-0.338306	0.33075	-0.511599	0.247858	0.175744	-0.16365	0.0534971	-0.529929	0.284075	0.263623	0.189146	0.0337461	-0.218513	-0.18804	0.381196	-0.189123	-0.177706	0.138818	0.106156	-0.330245	0.16653	-0.24656	-0.453929	0.118645
APOPTOSIS	0.196925	0.22458	0.107626	-0.259413	-0.166853	-0.168532	0.138651	0.106748	0.103625	-0.0465159	-0.377581	-0.217256	0.0633499	-0.220058	0.151713	0.229256	0.196949	0.0952959	-0.107821	-0.374439	0.191799	-0.454156	-0.514333	0.323529	0.198636	-0.269647	0.464854	-0.560289	0.18513	0.0405644	-0.0403594	0.36114	-0.372176	0.218644	0.428205	-0.015845	0.220905	-0.461336	-0.115904	0.38396	-0.106431	-0.439899	0.253795	-0.0184782	-0.325506	0.207851	-0.241548	-0.328893	0.386728
CARDIAC_MUSCLE_CONTRACTION	0.223077	-0.179258	0.113275	-0.450558	-0.0997107	-0.0497031	0.228554	0.116814	-0.237912	-0.0646405	-0.320349	0.0501699	-0.076895	-0.274528	0.241937	-0.040566	-0.250054	-0.100655	-0.162636	-0.0491827	0.349333	0.0410418	-0.276224	0.279974	-0.152981	-0.295635	0.0389791	0.161236	0.143565	0.101059	-0.304841	0.241638	-0.0097029	0.248821	-0.0152559	0.490942	0.458292	-0.0894866	-0.189373	0.0378444	0.413173	0.010873	-0.112663	0.0920489	0.232168	-0.14049	0.164523	0.327435	0.167829
VASCULAR_SMOOTH_MUSCLE_CONTRACTION	0.189456	-0.0734872	0.182246	-0.162734	0.0203464	-0.0972622	0.300648	-0.0934585	0.152794	-0.305402	-0.206191	-0.103363	0.0744433	-0.346589	-0.0362495	0.17163	-0.151572	-0.222258	-0.209758	-0.0434957	0.1058	-0.248152	-0.188656	0.134911	0.244287	-0.343185	0.267226	-0.162837	0.00458776	-0.296278	-0.26872	-0.152002	-0.00622199	-0.0210633	0.31903	0.0424642	0.0757668	0.0494501	-0.164902	0.130981	0.0470528	-0.193069	-0.00829791	0.353299	-0.160756	-0.0270919	-0.1994	-0.101149	0.139791
WNT_SIGNALING_PATHWAY	0.289066	-0.0325576	-0.0498323	-0.227333	-0.0104653	0.00465554	0.118763	0.00727263	0.283911	-0.148306	-0.412762	0.0507293	0.171308	-0.260251	0.216752	0.179641	-0.12875	0.0490364	-0.228823	-0.123512	-0.022497	-0.312351	-0.353175	0.26231	0.0974934	-0.0951695	0.277319	-0.365729	0.083466	-0.304861	-0.188895	-0.178482	-0.0392795	0.0347556	0.25436	-0.0613363	-0.0852164	-0.217279	-0.152886	0.235988	-0.000577672	-0.194098	0.121329	0.211099	-0.0647202	0.182478	-0.23945	-0.272822	0.278294
DORSO_VENTRAL_AXIS_FORMATION	-0.0600924	-0.123845	0.199234	-0.167738	-0.064723	-0.0138544	0.0188728	0.0504001	-0.00496735	-0.275503	-0.435233	-0.0127842	0.277735	-0.26656	-0.0696538	0.137877	-0.10368	0.312475	-0.456022	-0.224553	0.0204706	-0.382435	-0.299254	0.318886	0.271424	-0.014399	0.122246	-0.251174	-0.289771	-0.152577	0.00189987	-0.0389024	-0.18745	-0.180427	0.307422	-0.0949763	-0.182501	-0.180006	0.0397887	0.18762	-0.152035	-0.0650616	0.106321	0.120259	-0.396072	0.0352606	-0.394432	-0.415739	0.20769
NOTCH_SIGNALING_PATHWAY	0.488623	0.0281767	0.36326	-0.55338	0.188229	-0.290009	0.460093	0.0560211	0.343442	-0.236941	-0.513532	0.106989	0.17807	-0.4366	0.0730447	0.184369	-0.102753	-0.052027	-0.32732	-0.419149	0.513415	-0.301293	-0.33416	0.381821	-0.158471	-0.145591	0.35494	-0.427701	0.0430468	-0.250368	-0.486538	-0.0743411	-0.458307	0.183456	0.462127	0.304008	0.117911	-0.32746	-0.296512	0.511006	0.0717682	-0.151783	-0.241034	0.148742	-0.354355	0.283073	-0.17421	-0.397501	0.40053
HEDGEHOG_SIGNALING_PATHWAY	0.212591	-0.369204	0.068139	0.00969613	0.00530393	-0.131808	0.289413	0.0279081	0.168948	-0.252585	-0.168478	0.0906435	0.147377	-0.389798	-0.0974036	-0.073662	-0.30361	-0.383771	0.0317005	-0.173243	-0.0926746	0.0675339	0.115387	-0.00877447	-0.187081	0.129723	0.183051	-0.00117741	0.0128481	-0.264069	-0.346794	-0.258234	0.0813915	0.0510302	-0.160932	0.00101041	-0.203589	0.115364	-0.206307	0.191065	0.0901901	0.0879711	0.127193	0.100951	-0.19135	0.0458449	0.161797	-0.164121	0.284354
TGF_BETA_SIGNALING_PATHWAY	-0.0445394	-0.335155	-0.06037	-0.0702087	-0.0897544	-0.15666	0.105963	-0.0343287	0.266985	-0.256892	-0.384316	0.120143	0.328895	-0.328139	-0.132228	-0.0537763	-0.327949	0.0774644	-0.244828	-0.0505134	-0.0933293	-0.205127	-0.0993188	0.179136	0.110551	-0.164563	0.0589135	-0.249162	-0.0780263	-0.278793	-0.197363	-0.273534	-0.0933525	-0.0819061	0.0172973	-0.112145	-0.183464	0.0683696	-0.132957	0.157077	-0.10046	0.0716041	0.0383589	0.307329	-0.151977	0.170309	-0.239516	-0.383302	0.0939494
AXON_GUIDANCE	0.234069	-0.0347435	0.217596	-0.306285	-0.0282671	-0.0160041	0.349595	-0.176643	0.316555	-0.277981	-0.40431	0.0913172	0.157368	-0.365104	-0.0279045	0.100692	-0.162818	-0.0441467	-0.077705	-0.0372366	0.00886871	-0.310697	-0.292449	0.220722	0.166419	-0.277642	0.180846	-0.191282	0.024441	-0.236685	-0.282216	-0.083579	-0.0726663	0.0285909	0.249002	0.137427	0.0641707	0.0703873	-0.107232	0.0919464	0.201645	0.0332861	-0.153502	0.116563	-0.173675	0.173035	-0.0554237	0.085517	0.213187
VEGF_SIGNALING_PATHWAY	0.251061	0.133888	0.168604	-0.292579	-0.0371273	-0.162868	0.317704	-0.16339	0.211315	-0.321431	-0.479021	-0.0757876	0.116948	-0.400241	-0.0257012	0.139913	0.0746098	-0.179601	-0.211028	-0.211048	0.0615446	-0.209278	-0.202333	0.285653	0.118653	-0.250399	0.417961	-0.274267	0.113825	-0.342115	-0.231485	-0.140469	-0.175383	0.0716049	0.335137	0.258318	0.133856	-0.0838399	-0.108556	0.0927045	0.063947	-0.25568	0.0354045	0.23597	-0.200327	0.257205	-0.206207	-0.178619	0.366792
FOCAL_ADHESION	0.0955129	-0.0319298	0.200394	-0.307696	0.0452292	0.00981075	0.284749	-0.170115	0.204547	-0.342236	-0.392342	0.23651	0.308471	-0.372566	-0.0512647	0.109124	-0.134537	-0.0815056	-0.254056	-0.119009	0.1594	-0.194078	-0.152296	0.173701	0.313475	-0.32937	0.169487	-0.202662	0.136073	-0.26139	-0.227476	-0.240378	-0.0786566	0.017595	0.192085	0.119203	0.111	0.077781	-0.158879	0.125573	0.00637829	0.0193095	0.066625	0.134973	-0.0883391	0.160711	-0.10913	-0.0353454	0.0564666
ECM_RECEPTOR_INTERACTION	0.126953	-0.197937	0.292441	-0.174703	0.176561	-0.159977	0.29574	-0.205702	0.0711847	-0.369816	-0.264299	0.513055	0.447122	-0.414722	-0.0261677	-0.0857806	-0.253968	-0.144547	0.0335719	-0.0540522	0.0710503	0.133967	0.271752	-0.0999688	0.37005	-0.34094	-0.0202892	0.243138	0.152277	-0.277644	-0.260984	-0.36431	0.171023	-0.12645	0.179775	0.0381931	0.0337223	0.44305	-0.22838	0.00984805	-0.0332958	0.386324	0.123196	0.186224	-0.0611413	0.147102	0.132116	0.272162	-0.267318
CELL_ADHESION_MOLECULES_CAMS	0.315861	0.0906025	0.395474	0.375722	0.0599283	-0.233452	0.523543	-0.222371	0.185851	0.439114	0.412116	-0.0669842	0.264391	0.464295	0.172973	0.277153	-0.123116	0.312828	0.0783276	-0.118559	-0.123197	0.322655	-0.218567	0.328696	0.159238	0.306255	0.368571	-0.0712505	-0.15501	-0.141258	-0.253916	0.0845773	0.127609	0.330656	0.324293	0.307583	0.326468	0.437622	0.147464	0.0407852	0.371688	0.134466	-0.0920316	0.0536582	-0.0374505	0.00948251	0.279297	0.394528	0.206966
ADHERENS_JUNCTION	0.119134	-0.15089	0.183849	-0.388642	-0.0181707	-0.0845785	0.246846	0.000856908	0.16727	-0.2498	-0.490544	0.150869	0.322223	-0.368751	-0.0170901	0.173474	-0.275522	0.0365573	-0.214878	-0.132265	0.0926115	-0.230053	-0.255104	0.296392	0.123489	-0.272867	0.236078	-0.390638	0.225479	-0.351871	-0.275231	-0.139289	-0.214171	0.168191	0.29778	0.0985752	0.000413271	-0.0760649	-0.196458	0.307694	0.0854021	-0.0868219	-0.0920143	0.257024	-0.204839	0.304746	-0.30161	-0.228088	0.225522
TIGHT_JUNCTION	0.0489027	-0.0413322	-0.00125441	-0.243611	-0.107691	-0.0539616	0.227564	0.00306414	0.0397562	-0.252406	-0.395179	0.11837	0.0305226	-0.369263	-0.0170521	0.158257	-0.169663	-0.00188863	-0.18381	-0.213572	0.104221	-0.219992	-0.221457	0.0938091	-0.0317152	-0.0908974	0.141973	-0.126348	0.217423	-0.222383	-0.281915	-0.23261	-0.1337	0.161957	0.204498	0.0869358	0.166231	-0.0262613	-0.0846144	0.15314	0.13145	-0.00314279	-0.0873518	0.117656	-0.118597	0.179218	-0.0443579	-0.19968	0.238329
GAP_JUNCTION	0.133326	-0.0174022	0.211122	-0.207032	0.0910795	-0.0514057	0.248605	-0.239221	0.243208	-0.22501	-0.347665	-0.0399468	0.198043	-0.278785	-0.0117139	0.347086	-0.173188	-0.0929758	-0.243767	-0.0807085	0.219899	-0.347963	-0.313072	0.0248045	0.280139	-0.26902	0.3246	-0.318045	0.123868	-0.342295	-0.319626	-0.063809	-0.0519937	0.106203	0.197912	0.00757102	0.109164	0.112655	-0.0795526	0.017188	0.0339835	-0.209646	0.194343	0.0915307	-0.174312	0.163223	-0.287267	-0.0433916	0.238089
COMPLEMENT_AND_COAGULATION_CASCADES	0.0593581	-0.222858	0.0352811	0.201642	-0.293028	0.172445	0.371765	-0.132925	0.0299909	-0.191641	0.00250096	0.172622	0.229127	-0.256042	-0.0547116	-0.00650968	-0.362698	-0.013701	-0.0931616	-0.00482854	0.152282	0.223202	0.156106	0.0588343	0.256559	-0.202464	0.20001	0.0479969	-0.0844974	-0.318294	-0.10909	0.0623772	0.209515	-0.0130256	-0.178252	0.253547	0.142432	0.383498	-0.0679572	-0.018523	0.234866	0.207106	-0.0332535	-0.188898	-0.00576797	0.0567501	-0.0285514	-0.000750129	-0.101963
ANTIGEN_PROCESSING_AND_PRESENTATION	0.451783	0.463696	0.397749	-0.498307	0.0860764	-0.231442	0.441682	-0.241387	0.284094	-0.346765	-0.58894	-0.369122	0.196194	-0.359837	0.503613	-0.454378	0.352064	-0.402034	0.156203	-0.258359	-0.145688	-0.453231	-0.487756	0.524245	0.111313	-0.50126	0.529595	-0.369622	-0.178049	0.326563	-0.161217	0.376767	-0.176271	-0.334093	0.382042	0.381759	0.472653	0.2312	0.0624759	0.0103964	0.271409	-0.0929531	0.067698	0.224289	0.459857	-0.15706	-0.328526	0.170871	0.408531
RENIN_ANGIOTENSIN_SYSTEM	-0.109188	0.032605	0.264299	0.3433	-0.0660624	0.187236	0.261522	-0.166763	-0.500292	0.213649	0.167949	0.492579	-0.225655	0.120444	-0.0225566	0.21094	-0.17355	0.271051	-0.0826612	-0.156626	0.296369	0.267732	0.34584	-0.0875324	0.424928	-0.0626301	0.106801	-0.123428	0.234603	0.0154343	0.121622	0.454623	0.166683	0.0252558	-0.011244	-0.00358478	0.296423	0.41782	-0.294564	-0.161097	-0.0155115	0.307863	0.0907643	-0.253179	-0.0225056	0.0666097	0.211147	0.0337614	0.0896905
TOLL_LIKE_RECEPTOR_SIGNALING_PATHWAY	0.246988	-0.158854	0.0882446	-0.318622	-0.0790068	-0.219776	0.322412	0.0175994	0.216949	-0.245481	0.429577	-0.275791	0.0486876	0.376428	0.252691	0.0518444	-0.0614302	-0.0530273	-0.370509	-0.26918	0.28411	0.460681	0.488693	0.536519	0.232792	-0.335204	0.473657	0.416499	0.0243267	-0.0219051	-0.237633	0.225588	-0.172384	0.0165575	0.429799	0.289599	0.179916	-0.15278	-0.199479	0.433858	0.116688	0.38672	0.118069	-0.00649423	0.405283	0.28993	-0.289604	-0.358997	0.354376
NOD_LIKE_RECEPTOR_SIGNALING_PATHWAY	0.0968249	-0.0544061	-0.0807477	-0.0808694	-0.122183	-0.0907043	0.105349	-0.0427605	-0.0356123	-0.16554	-0.427908	-0.244919	0.0499856	-0.3034	0.31066	-0.0722553	-0.100251	-0.0178659	-0.3778	-0.0297007	0.249233	0.4958	0.523335	0.521945	0.258819	-0.417175	0.553702	0.498444	0.0413702	-0.153106	-0.00639332	0.199134	-0.171032	0.0557924	0.400815	0.231846	0.00845666	-0.139354	-0.0145186	0.414115	-0.0341505	-0.374064	0.106311	0.00512867	-0.261643	0.161783	-0.370702	0.512444	0.254611
RIG_I_LIKE_RECEPTOR_SIGNALING_PATHWAY	0.18775	0.25569	0.0243685	-0.177148	0.0222549	-0.318741	0.132828	0.320574	0.0316306	-0.243884	-0.385209	-0.0815019	-0.0308326	-0.258628	0.309343	0.155853	0.316307	0.229154	-0.199324	-0.411156	0.253058	-0.400975	-0.424842	0.348992	-0.167093	-0.0925527	0.45732	-0.516515	0.17978	-0.0526243	-0.173092	0.369418	-0.398187	0.182653	0.385866	0.116038	-0.106832	-0.32939	-0.209131	0.30343	0.00709022	-0.267041	0.022588	0.0782601	-0.320649	0.438994	-0.202324	-0.278562	0.325672
CYTOSOLIC_DNA_SENSING_PATHWAY	0.333174	0.273932	0.171508	-0.257884	0.0462828	-0.274887	0.220192	0.118738	0.120704	-0.109346	-0.306968	-0.285256	0.157155	-0.166884	0.270264	0.0395007	0.224753	0.0408816	0.116882	-0.391201	0.181592	-0.345194	-0.388494	0.301243	-0.275746	-0.240786	0.397662	-0.385444	-0.0363611	0.418257	-0.135445	0.337986	-0.449853	-0.0816875	0.263275	0.0599075	0.260239	-0.184103	-0.337975	0.319507	0.0692093	-0.255231	0.292146	0.0412782	-0.167978	0.0278223	-0.0966737	-0.268424	0.175319
JAK_STAT_SIGNALING_PATHWAY	0.332834	0.0405721	0.121469	-0.222124	-0.039174	-0.144891	0.297366	0.024906	0.270103	0.339996	-0.269809	0.00075819	0.232055	0.365521	0.0884351	0.110839	0.0686697	-0.0300155	-0.0787191	-0.197679	0.030283	-0.211378	-0.177612	0.351828	0.0416746	0.305873	0.376717	-0.265745	-0.0648095	0.0308192	-0.161044	0.0609734	-0.0658218	-0.103492	0.298437	0.113469	0.0342648	0.0955965	0.0895903	0.226249	-0.00370093	-0.0840111	0.0116911	0.173393	0.295449	0.264103	-0.207253	-0.130076	0.00450954
HEMATOPOIETIC_CELL_LINEAGE	0.326336	-0.011659	0.48095	-0.364759	0.192082	-0.248328	0.526918	-0.219228	0.234702	-0.421208	-0.350398	-0.106944	0.283869	-0.514789	0.343759	-0.333476	-0.2067	-0.328303	-0.0862063	-0.208347	-0.156434	-0.250698	-0.29876	0.467252	0.154092	-0.516588	0.493764	-0.252232	-0.223512	0.0927815	-0.245583	0.283294	0.223521	-0.25207	0.334175	0.343312	0.397157	0.441585	0.273596	0.158554	0.467803	0.193877	0.102365	0.141863	-0.15364	0.193906	-0.00868626	0.153431	0.100155
NATURAL_KILLER_CELL_MEDIATED_CYTOTOXICITY	0.368567	0.13015	0.0886485	-0.452754	-0.0625168	-0.12085	0.335418	-0.263801	0.20729	-0.313417	-0.484857	-0.283807	0.208498	-0.388071	0.277805	0.0238153	0.00401435	-0.214647	-0.279881	-0.221457	0.138258	-0.350239	-0.402007	0.516176	0.115977	-0.385381	0.426224	-0.391638	0.066327	-0.17972	-0.229118	0.12852	-0.150565	-0.0820289	0.388693	0.333377	0.238521	0.203058	0.121213	0.171737	0.0876933	-0.23336	0.279504	0.0177255	-0.341154	0.255794	-0.256146	-0.223192	0.356021
T_CELL_RECEPTOR_SIGNALING_PATHWAY	0.345657	0.282067	0.0909089	0.386761	0.159641	-0.25033	0.272089	-0.212672	0.353866	0.40325	0.522095	-0.330496	0.259727	0.443931	0.323929	0.122272	0.156398	-0.106107	-0.167607	-0.239443	-0.00197437	0.449332	0.492035	0.507511	0.00191248	-0.239087	0.519813	0.519696	0.00708454	-0.148051	-0.327478	-0.0456155	-0.267161	-0.0969812	0.370633	0.139701	-0.10692	-0.131697	0.346547	0.419427	0.0482001	-0.167851	0.200599	0.0397109	-0.249079	0.386423	-0.284105	0.41911	0.3726
B_CELL_RECEPTOR_SIGNALING_PATHWAY	0.366921	0.17675	0.169381	0.379431	0.115687	-0.0691542	0.271179	-0.120778	0.410292	-0.247139	0.542299	0.356277	0.194594	0.381709	0.209899	0.0830966	0.0739237	-0.0947115	0.387378	-0.235021	0.249996	0.461001	0.485088	0.454749	0.227876	0.433449	0.473487	0.571454	0.071527	-0.0856838	0.328594	0.0884349	0.3205	0.0751803	0.422351	0.158718	0.0219785	-0.253115	0.049329	0.463452	0.0180544	0.377651	0.0699849	0.221601	0.342846	0.249726	0.338038	-0.315018	0.357969
FC_EPSILON_RI_SIGNALING_PATHWAY	0.202349	0.0404909	0.112821	-0.187795	-0.166764	-0.0451703	0.228255	-0.0730019	0.228721	-0.285629	-0.43721	-0.0462391	-0.0552131	-0.39661	-0.119412	0.119349	0.0521735	-0.202045	-0.307041	-0.215003	0.128654	-0.247517	-0.254951	0.368199	0.165532	-0.173363	0.421838	-0.370528	0.125614	-0.145918	-0.195437	-0.0332395	-0.169534	0.0986252	0.420183	0.185188	0.0109105	-0.273024	-0.103509	0.340684	-0.112805	-0.317756	0.156769	0.216291	-0.383464	0.317526	-0.206954	-0.415112	0.380136
FC_GAMMA_R_MEDIATED_PHAGOCYTOSIS	0.275916	0.0285831	0.200694	-0.407417	-0.101925	0.0334564	0.232917	-0.22013	0.35569	-0.0519088	-0.480326	-0.334074	-0.109535	-0.444382	0.140816	0.14068	-0.061582	-0.196701	-0.364092	-0.0830194	0.353186	-0.399524	-0.404145	0.490194	0.363531	-0.38922	0.463424	-0.456998	0.111732	-0.20087	-0.187684	0.0974416	-0.162802	0.0839295	0.451248	0.349947	0.264553	-0.314191	-0.109453	0.477118	0.0878302	-0.436113	0.0578056	0.0603959	-0.33417	0.273316	-0.320927	-0.388864	0.443192
LEUKOCYTE_TRANSENDOTHELIAL_MIGRATION	0.171338	-0.0250721	0.113151	-0.329313	-0.237472	0.051906	0.372051	-0.0957241	0.0804934	-0.264103	-0.451597	-0.0851113	-0.0216048	-0.407419	0.101596	0.00060478	-0.188923	-0.181522	-0.203353	-0.146803	0.235745	-0.261593	-0.250613	0.351468	0.290811	-0.336862	0.343162	-0.300965	0.149526	-0.255705	-0.163217	-0.107244	0.118176	0.0109037	0.318004	0.197887	0.239713	0.156709	0.0466652	0.169257	0.202649	-0.221832	-0.0191145	-0.011843	-0.148913	0.169889	-0.263938	-0.141419	0.269458
INTESTINAL_IMMUNE_NETWORK_FOR_IGA_PRODUCTION	0.551694	0.232668	0.505969	0.500803	0.322311	-0.274315	0.521852	0.403433	0.483979	0.540466	0.516076	0.50259	0.254332	0.504325	0.373672	0.486361	-0.0413655	0.502806	0.0237972	-0.0446112	-0.231681	0.515865	0.440134	0.602047	0.405614	0.587672	0.498355	-0.0699248	0.636783	0.242956	-0.346239	0.335679	0.230877	0.549009	0.449122	0.589394	0.40588	0.223148	0.233876	0.20263	0.375597	0.00239735	-0.209388	0.407924	0.186207	-0.194124	0.473796	0.364301	0.349757
CIRCADIAN_RHYTHM_MAMMAL	-0.107393	-0.116244	0.0653796	-0.345465	-0.0928953	-0.525186	0.428577	0.409467	0.440078	-0.272452	-0.110315	0.000706489	0.523904	-0.594105	-0.0164455	-0.0751306	-0.0912089	0.0250181	-0.0268357	-0.469438	0.137097	-0.0470174	-0.0654178	0.170767	-0.516013	0.472381	-0.0832077	-0.331132	-0.367746	-0.370553	-0.46149	0.0299674	-0.248452	-0.42373	0.443775	0.52697	0.151609	-0.032467	-0.0490218	0.0277833	0.137594	-0.195375	-0.182506	0.157046	-0.408158	0.40034	-0.375315	-0.42488	0.185124
LONG_TERM_POTENTIATION	0.27121	0.131026	-0.0294589	-0.273141	-0.10635	-0.00131592	0.0865724	-0.00170227	0.0553992	-0.167637	-0.457022	-0.201075	-0.0696195	-0.282721	0.166273	0.265099	-0.121149	0.0110023	-0.32175	0.11034	0.255529	-0.363072	-0.391774	0.420965	0.252406	-0.334064	0.335139	-0.458216	0.161175	-0.193765	-0.170801	-0.0907556	0.0397463	0.16951	0.190473	0.0366257	-0.0205209	-0.167008	0.192323	0.249049	-0.0627965	-0.319785	-0.0511377	0.11462	-0.136264	0.0833125	-0.308505	-0.328754	0.327352
NEUROTROPHIN_SIGNALING_PATHWAY	0.120451	0.19123	0.100239	-0.315516	-0.17416	-0.0188052	0.199022	-0.0280186	0.233176	-0.0779376	-0.471442	-0.0903599	0.0110594	-0.351093	0.0843171	0.244118	0.00923819	-0.0336327	-0.310085	-0.238969	0.336999	-0.388662	-0.41495	0.410914	0.101618	-0.209669	0.406679	-0.518342	0.226464	-0.215932	-0.289774	0.183461	-0.321128	0.290853	0.343524	0.174515	0.120058	-0.31149	0.0203402	0.443471	-0.0745242	-0.32175	-0.0321891	0.0471614	-0.282492	0.303627	-0.356746	-0.42588	0.359579
LONG_TERM_DEPRESSION	0.172791	0.183016	0.138759	-0.172973	-0.0656974	-0.0167971	0.176674	-0.20565	0.0762666	-0.190784	-0.401234	-0.0242731	-0.0442666	-0.179079	0.011512	0.312056	0.0309527	-0.0247001	-0.118659	-0.0533234	0.0376976	-0.196265	-0.301061	0.233976	0.181913	-0.274456	0.31123	-0.222119	0.0900632	-0.347029	-0.229721	-0.0340902	-0.173969	0.0402372	0.169913	0.130422	-0.0543545	0.0519623	0.0666541	0.0595948	-0.0289013	-0.28502	0.0193637	0.0992486	-0.231055	0.0411056	-0.300525	-0.110191	0.107742
OLFACTORY_TRANSDUCTION	-0.0615885	-0.081994	0.215486	0.14408	0.0220416	0.179846	0.297749	-0.044075	-0.206976	0.00716764	0.144095	0.0544876	0.0399655	0.0224917	-0.179151	-0.188812	-0.00518241	-0.185687	0.254215	0.111626	0.0292344	0.16899	0.337336	0.094127	0.0297843	-0.13897	0.289171	0.365962	-0.088306	0.0255514	0.189808	0.0397796	0.284588	-0.156361	-0.130915	0.300028	0.207601	0.392487	0.114645	-0.156355	0.335669	0.10851	0.219611	0.00841575	-0.0417211	-0.0755134	0.047013	0.42494	-0.0397243
TASTE_TRANSDUCTION	0.0431007	-0.00479162	-0.161447	0.0186578	-0.141129	-0.218263	-0.00441754	0.0722544	0.271835	-0.33726	0.0426473	-0.13939	-0.370819	-0.331647	-0.225431	-0.158839	-0.0684978	-0.184839	-0.191041	0.293786	-0.132968	0.0285925	0.313477	-0.197938	0.139199	0.0704896	-0.0481009	0.116313	-0.217736	-0.213196	-0.380888	-0.293051	0.244965	-0.188982	0.0297712	-0.183278	-0.445312	0.204524	0.169977	-0.0319959	0.0543639	0.084919	0.0775163	0.0583444	-0.207001	-0.049662	-0.297833	-0.087053	0.0849914
REGULATION_OF_ACTIN_CYTOSKELETON	0.281447	-0.0585314	0.171657	-0.32713	-0.00587583	0.0666108	0.207952	0.019631	0.203572	-0.23864	-0.375594	-0.106847	0.0133563	-0.300916	0.0897938	0.209074	-0.180646	-0.107936	-0.304659	-0.11044	0.277355	-0.311824	-0.268253	0.286316	0.309257	-0.346316	0.3509	-0.387115	0.196489	-0.22285	-0.204445	-0.0870464	-0.032514	0.166361	0.251481	0.174631	0.141472	-0.0578934	-0.0436546	0.324197	0.0614832	-0.219763	0.0711243	0.023017	-0.188039	0.247204	-0.211174	-0.156385	0.255579
INSULIN_SIGNALING_PATHWAY	0.170333	0.198771	0.205122	-0.328583	-0.102795	-0.0237432	0.204245	-0.00366168	0.189815	-0.0662279	-0.415832	-0.17148	0.191028	-0.349894	0.00747778	0.251488	0.0733308	-0.0244204	-0.256505	-0.285465	0.250714	-0.312606	-0.357769	0.306216	0.10766	-0.101719	0.36701	-0.472472	0.272793	-0.241431	-0.157753	0.202717	-0.351834	0.212164	0.272424	0.078796	0.131458	-0.35389	-0.0869262	0.404358	-0.157735	-0.285885	-0.0460982	0.00407777	-0.308495	0.164559	-0.21771	-0.341733	0.230058
GNRH_SIGNALING_PATHWAY	0.0903559	-0.00178568	0.071596	-0.221821	-0.17583	-0.154294	0.289836	-0.0375194	0.141953	-0.295238	-0.347726	-0.0653648	-0.122123	-0.345396	0.122647	0.142212	-0.137514	-0.182446	-0.303677	-0.189689	0.147812	-0.261086	-0.249868	0.279301	0.164641	-0.169279	0.354398	-0.307	0.142287	-0.293253	-0.319135	-0.00544868	-0.105927	0.140352	0.336502	0.180652	0.0360788	-0.0955933	-0.0901242	0.299056	0.056218	-0.216637	-0.0931565	0.180651	-0.34826	0.250915	-0.176888	-0.302028	0.22156
PROGESTERONE_MEDIATED_OOCYTE_MATURATION	0.20203	0.110615	0.283129	-0.279695	0.162671	-0.00197853	0.121113	0.15656	0.273812	0.0531136	-0.331344	-0.233392	0.176756	-0.215486	-0.074786	0.175981	0.15264	0.229204	-0.309563	0.0493245	0.231842	-0.367402	-0.161246	0.00039805	0.158443	-0.185334	0.101181	-0.491609	0.326139	0.110725	-0.00511401	-0.0883959	-0.309695	0.408407	0.230753	-0.114267	0.0484609	-0.238056	-0.188443	0.311738	-0.266627	-0.132366	0.257127	-0.130527	-0.0817663	0.203755	-0.0552494	-0.46921	0.1828
MELANOGENESIS	0.310344	-0.140956	0.076167	-0.263308	0.083807	-0.0811746	0.377111	-0.0911814	0.279708	-0.31128	-0.389892	-0.0343518	0.0763293	-0.406376	0.093735	-0.0224159	-0.245151	-0.242074	-0.195399	-0.238139	0.0728813	-0.222822	-0.177316	0.245451	0.0835319	-0.151653	0.266448	-0.185139	-0.0128247	-0.193233	-0.382082	-0.0474375	0.0261672	-0.0180007	0.157197	0.0755391	-0.024829	0.082373	-0.0664738	0.28486	0.155473	-0.0865431	-0.0307393	0.0948912	-0.198286	0.133117	-0.125318	-0.13681	0.332162
ADIPOCYTOKINE_SIGNALING_PATHWAY	0.184484	0.116817	0.382095	-0.314387	0.00578613	-0.238927	0.387812	-0.0518257	0.345597	-0.126054	-0.503294	-0.119482	0.231462	-0.402664	0.226166	0.264784	0.120722	-0.00920056	-0.215303	-0.368032	0.257511	-0.389609	-0.302264	0.364185	0.0657909	-0.338884	0.473106	-0.48539	0.109419	-0.141383	-0.217288	0.311657	-0.400041	0.0990031	0.350231	0.0272734	0.23439	-0.128829	-0.288155	0.363094	-0.165728	-0.197765	0.204228	0.0900526	-0.292372	0.237017	-0.283006	-0.260439	0.209055
TYPE_II_DIABETES_MELLITUS	0.175818	-0.103743	0.119747	-0.102999	-0.209714	0.0879046	0.303991	0.0665672	0.218694	-0.108461	-0.171734	-0.0193299	0.128518	-0.329699	-0.0166256	0.22446	-0.259948	0.0127025	-0.272465	0.0327855	0.218545	-0.29081	-0.110668	0.242708	0.172252	-0.0671479	0.306778	-0.131212	0.226202	-0.307445	0.0550998	-0.140652	-0.169631	0.186131	0.269703	0.00556618	-0.0253143	-0.230773	0.000581352	0.18948	-0.0498237	-0.126077	-0.184955	-0.0974205	-0.36453	0.195513	-0.198372	-0.371482	0.149272
TYPE_I_DIABETES_MELLITUS	0.445588	0.3596	0.441053	-0.547536	0.205096	-0.225111	0.552314	-0.314162	0.25036	-0.445474	-0.447382	-0.360896	0.295975	-0.418216	0.401539	-0.55868	0.178362	-0.530271	0.224946	-0.253293	-0.325936	-0.532021	-0.393095	0.528891	0.17389	-0.611707	0.543671	-0.102014	-0.360523	0.0459029	-0.27871	0.458001	-0.198459	-0.453981	0.326113	0.604206	0.564109	0.474892	0.0468253	0.0562589	0.400396	0.00636289	-0.340427	0.384658	0.384646	-0.245019	-0.336194	0.479866	0.365807
MATURITY_ONSET_DIABETES_OF_THE_YOUNG	0.219551	-0.239233	-0.045252	0.434999	-0.277247	0.278736	0.316928	-0.171711	-0.0419661	0.0148369	0.0995025	0.191283	0.163322	0.283319	-0.451126	0.173222	-0.194663	0.108721	0.416001	0.110453	0.468186	-0.0841297	0.188596	-0.262303	-0.00871862	0.255955	-0.462619	0.336514	-0.256226	-0.330283	0.124223	-0.368815	0.366741	-0.176342	-0.296194	0.328353	-0.0981835	0.206414	0.217535	-0.067875	0.263549	0.2714	-0.0558813	-0.327071	0.249482	-0.423648	-0.0070862	0.198221	0.0193765
ALDOSTERONE_REGULATED_SODIUM_REABSORPTION	0.297339	-0.213278	0.0372431	-0.254645	-0.193282	0.171637	0.305032	0.00467058	0.208796	-0.146676	-0.435951	-0.0394244	-0.0106857	-0.430876	0.11647	-0.123508	-0.360587	-0.0517164	-0.38562	-0.0168354	0.162698	-0.148332	-0.0125354	0.511298	0.386904	-0.237924	0.322278	-0.165096	0.0770043	-0.265265	-0.197583	-0.3014	0.0352058	0.00417173	0.350971	0.0245304	0.0198214	0.134377	0.0723787	0.0278601	-0.160327	-0.100442	0.048128	0.114085	-0.381327	0.174045	-0.405107	-0.357109	0.297066
VASOPRESSIN_REGULATED_WATER_REABSORPTION	-0.0104951	0.227235	0.0863879	-0.374861	-0.22033	0.153627	0.0582756	0.249442	0.0604838	0.162191	-0.418139	0.169354	0.0197667	-0.224346	0.304189	0.306811	-0.149776	0.0366147	-0.0758399	-0.40568	0.240818	-0.239795	-0.526871	0.276153	0.0438594	-0.000289887	0.468583	-0.513856	0.43866	-0.0630895	-0.296346	0.29971	-0.374354	0.365656	0.35998	0.0818069	0.263152	-0.444749	-0.128771	0.356283	0.00230644	-0.37294	-0.130698	0.229535	-0.197878	0.312827	-0.123929	-0.214129	0.325169
PROXIMAL_TUBULE_BICARBONATE_RECLAMATION	0.142156	0.062493	0.405614	-0.0439425	0.163565	-0.291919	0.309984	-0.0114335	-0.0713184	-0.0937627	-0.290953	-0.244833	0.310837	-0.334139	0.152193	0.155169	-0.127063	0.284117	-0.255961	-0.0575234	0.0181105	-0.15185	-0.200092	0.139111	0.125649	-0.264187	0.0793006	-0.400015	0.155543	-0.0358812	0.0497959	0.108357	-0.223259	0.156334	0.26776	-0.00921329	0.37891	0.260682	-0.0225997	-0.207091	-0.196226	0.168327	0.07379	-0.266574	0.110183	-0.230752	-0.00238554	0.0576206	0.309862
ALZHEIMERS_DISEASE	0.304031	0.132324	0.141607	-0.507188	0.104349	-0.0850934	-0.0373011	-0.0129361	-0.157949	0.070137	-0.319185	-0.0763562	-0.0319917	-0.228103	0.301188	0.00863009	-0.0155869	0.0947659	-0.00603255	-0.17499	0.34644	-0.205458	-0.497507	0.309625	-0.278061	-0.255109	0.297851	-0.335908	0.308298	0.365325	-0.351503	0.460958	-0.339706	0.259004	0.0827836	0.278842	0.469323	-0.33494	-0.238075	0.345149	0.375741	-0.0299765	0.0628157	0.133437	0.393572	-0.0816738	0.110502	-0.129572	0.303019
PARKINSONS_DISEASE	0.387738	0.153743	0.225911	-0.541698	0.206026	-0.153341	-0.145	-0.108174	-0.289146	0.129986	-0.33221	-0.214121	-0.120093	-0.203352	0.308422	-0.136593	0.0130484	0.160816	0.203334	-0.178118	0.376254	-0.184538	-0.5678	0.240524	-0.473809	-0.283264	0.273144	-0.274471	0.326947	0.508864	-0.309134	0.585944	-0.453066	0.286564	-0.146078	0.373116	0.612472	-0.348025	-0.316026	0.379176	0.521367	0.0839697	0.167758	0.212171	0.567305	-0.310717	0.343657	-0.110597	0.376953
AMYOTROPHIC_LATERAL_SCLEROSIS_ALS	0.226761	0.13398	0.120395	-0.153488	-0.0086411	-0.111368	0.207697	-0.0128934	-0.121685	-0.000508026	-0.396097	-0.0433353	0.00748621	-0.221951	0.0418272	0.0581648	-0.0631182	0.0255289	-0.0458293	-0.199954	0.130145	-0.283258	-0.503259	0.263825	-0.0159603	0.0570142	0.349414	-0.355654	0.100701	-0.124009	-0.113967	0.17356	-0.0578146	0.178495	0.171125	0.189864	0.387859	-0.244279	-0.0877354	0.222838	0.103438	-0.337447	0.0814669	-0.252057	-0.044533	0.0425323	-0.222421	-0.125637	0.303565
HUNTINGTONS_DISEASE	0.365005	0.202238	0.233654	-0.482137	0.209307	-0.20227	-0.04047	-0.0429185	-0.197712	0.127435	-0.278874	-0.19024	-0.0800981	-0.203816	0.285614	0.0139758	0.049779	0.120083	0.0915284	-0.235994	0.326657	-0.2241	-0.509261	0.230456	-0.381414	-0.286089	0.318674	-0.386223	0.312358	0.422955	-0.290264	0.518423	-0.415974	0.284797	0.101164	0.25901	0.494079	-0.396851	-0.320511	0.373173	0.283881	-0.134413	0.185247	0.163566	0.375456	-0.133432	0.121784	-0.227909	0.353578
PRION_DISEASES	0.123508	-0.180677	0.395876	-0.253471	-0.119556	-0.329698	0.483854	-0.131268	0.0418777	-0.213938	-0.467311	-0.0459756	0.255354	-0.391537	-0.0234651	0.0853905	-0.265733	-0.281884	-0.233343	-0.138506	0.222145	-0.361971	-0.485056	0.252178	0.198266	-0.342651	0.310388	-0.43024	0.153369	0.0738114	-0.13408	0.0789023	0.0652898	-0.0741349	0.325555	0.373149	0.390966	0.352274	-0.216206	0.296411	0.323261	-0.254945	0.423811	-0.0416696	0.0275245	0.0242703	-0.17009	-0.241616	0.327586
VIBRIO_CHOLERAE_INFECTION	0.300894	0.00637992	0.110228	-0.412987	-0.00686221	0.0749603	0.121843	-0.135476	0.137331	-0.101961	-0.530753	2.12e-05	-0.137578	-0.424151	0.292436	0.130427	-0.291768	-0.209513	-0.170164	-0.156516	0.322791	-0.352552	-0.417682	0.411881	0.160126	-0.255529	0.37858	-0.51938	0.313716	0.0413266	-0.298814	0.205515	-0.26933	0.296498	0.30581	0.302188	0.399286	-0.169378	0.0201157	0.365576	0.202733	-0.237753	-0.0494088	-0.0974551	-0.0149446	0.202397	-0.0651975	-0.301921	0.416273
EPITHELIAL_CELL_SIGNALING_IN_HELICOBACTER_PYLORI_INFECTION	0.135286	-0.0339654	0.0888415	-0.313004	-0.182546	0.00967417	0.210609	-0.0485711	0.134108	-0.131524	-0.445318	-0.148085	0.17753	-0.354795	0.293495	0.254827	-0.0276296	0.0140284	-0.172742	-0.204253	0.237711	-0.443111	-0.455251	0.499534	0.118287	-0.25237	0.534741	-0.544349	0.165312	-0.13898	-0.148494	0.248324	-0.296164	0.104007	0.27289	0.294725	0.207605	-0.0720423	0.0392241	0.38827	0.177438	-0.2417	0.0439237	-0.201838	-0.160941	0.292144	-0.298665	-0.446139	0.304639
PATHOGENIC_ESCHERICHIA_COLI_INFECTION	0.0282667	-0.0351099	0.0738737	-0.391291	-0.095297	-0.0160244	0.240985	-0.145356	0.0504462	0.156958	-0.571114	-0.049883	0.180229	-0.360531	0.269432	0.315153	-0.348494	0.010227	-0.210841	-0.0100179	0.448689	-0.3586	-0.480601	0.2851	0.323769	-0.351979	0.471239	-0.538365	0.349083	-0.218069	-0.140548	0.225187	-0.0573603	0.393033	0.439505	0.273535	0.357768	-0.153612	0.0554791	0.370521	0.247588	-0.296366	0.0769729	0.0684261	0.136874	0.358965	-0.346225	-0.228838	0.516818
LEISHMANIA_INFECTION	0.330479	0.119032	0.396532	-0.454736	-0.189172	-0.150102	0.491318	-0.0220278	0.262371	-0.287139	-0.57209	-0.359957	0.170241	-0.463417	0.400306	-0.326832	-0.0319681	-0.355253	-0.258255	-0.278974	0.114545	-0.534506	-0.551617	0.569805	0.406173	-0.523079	0.549722	-0.461411	-0.246779	0.0864199	-0.26512	0.311507	0.0797795	-0.265711	0.54682	0.48575	0.334745	-0.043615	0.0274378	0.372154	0.262581	-0.440587	-0.184513	0.263778	-0.0529901	0.136753	-0.475325	-0.150516	0.37305
PATHWAYS_IN_CANCER	0.181157	0.0743623	0.192782	-0.219641	0.00746596	-0.086268	0.249403	-0.0282513	0.200589	-0.212879	-0.326661	0.049359	0.23683	-0.306147	0.0582473	0.155197	-0.0138372	0.0227632	-0.115549	-0.180464	0.00898181	-0.277846	-0.262537	0.181791	0.120686	-0.1843	0.25455	-0.340729	0.117917	-0.139741	-0.155038	-0.0856351	-0.216587	0.136111	0.236714	0.0682924	-0.000821428	-0.078911	-0.110985	0.12347	-0.0574634	-0.0566657	0.163962	-0.04253	-0.0697766	0.184965	-0.110607	-0.204733	0.0841711
COLORECTAL_CANCER	0.134254	0.249228	0.123922	-0.156858	-0.0558023	-0.14004	0.128009	0.121615	0.275353	0.00550319	-0.374077	-0.149384	0.0144557	-0.255412	0.0120773	0.288252	0.106825	0.0913059	-0.204874	-0.146957	0.0622852	-0.457234	-0.429516	0.257787	0.073941	-0.190995	0.259863	-0.549971	0.234952	-0.0242556	-0.126168	0.0317409	-0.333745	0.284649	0.336072	-0.0420111	-0.0416079	-0.35905	-0.136061	0.295379	-0.136189	-0.307161	0.278094	-0.00207979	-0.227852	0.244443	-0.383074	-0.423332	0.208232
RENAL_CELL_CARCINOMA	0.296454	0.108983	0.134977	-0.347477	-0.15481	0.0426389	0.106366	-0.00151329	0.247236	-0.212889	-0.505542	0.0357834	0.241167	-0.357501	0.0916815	0.264057	0.0293747	0.0153811	-0.397188	-0.148081	0.230528	-0.306842	-0.367186	0.416455	0.172002	-0.28088	0.456023	-0.478663	0.289616	-0.0533056	-0.0703156	-0.0587655	-0.376193	0.252102	0.273604	0.0480583	-0.0661085	-0.280718	-0.0129292	0.358336	-0.23876	-0.232836	0.198215	-0.134261	-0.114027	0.290193	-0.299731	-0.454511	0.232967
PANCREATIC_CANCER	0.190467	0.241408	0.310393	-0.260379	-0.061238	-0.0276267	0.0666761	0.0785029	0.175041	-0.0683201	-0.421353	-0.132479	0.101623	-0.293923	0.0505914	0.426714	0.204695	0.153025	-0.147554	-0.247216	0.123875	-0.424429	-0.396769	0.105942	0.147414	-0.321652	0.388833	-0.59622	0.337365	0.0576316	-0.0131336	0.121419	-0.445118	0.331243	0.32301	-0.0224278	0.0133747	-0.277093	-0.145677	0.0581174	-0.285766	-0.334983	0.355921	-0.0421278	-0.164541	0.268755	-0.370565	-0.375994	0.0669459
ENDOMETRIAL_CANCER	0.236479	0.336977	0.34288	-0.404215	0.016393	-0.12301	0.238892	0.140278	0.351814	-0.209795	-0.529938	-0.0110829	0.26733	-0.36518	0.0107438	0.298847	0.294048	-0.0627247	-0.241921	-0.307074	0.269243	-0.348959	-0.378681	0.380058	-0.00998978	-0.234345	0.259011	-0.531247	0.218613	-0.205013	-0.212695	-0.056961	-0.456284	0.159816	0.365172	-0.00445878	-0.00703849	-0.355465	-0.109431	0.402809	-0.129168	-0.36919	0.307965	0.172869	-0.406254	0.252846	-0.383839	-0.387219	0.391364
GLIOMA	0.233138	0.327111	0.262581	-0.329171	0.0851192	0.0542143	0.124256	-0.181579	0.339172	-0.186901	-0.450877	-0.0195813	0.176401	-0.414714	-0.139157	0.218348	0.162478	-0.145148	-0.239794	-0.159885	0.200209	-0.304925	-0.306309	0.212462	0.165193	-0.291837	0.193815	-0.380496	0.129534	-0.176686	-0.0841526	-0.0394205	-0.316617	0.258753	0.155991	0.00912044	0.11332	-0.0301218	-0.0377768	0.132114	-0.290403	-0.159641	0.288386	0.017709	-0.0822765	0.167259	-0.226901	-0.212093	0.357355
PROSTATE_CANCER	0.180259	0.273213	0.295664	-0.265966	-0.025083	-0.0952092	0.170571	0.010177	0.286566	-0.142677	-0.427417	0.0671243	0.242656	-0.338647	0.00667786	0.264832	0.145196	0.0615434	-0.25087	-0.168482	0.219833	-0.355854	-0.339593	0.218872	0.12944	-0.160172	0.272472	-0.476234	0.0672073	-0.0823772	-0.130663	-0.0184934	-0.400391	0.197492	0.32726	0.0446587	-0.0488487	-0.147175	-0.18389	0.252048	-0.197195	-0.24943	0.347795	-0.112563	-0.261135	0.214823	-0.303432	-0.294839	0.258882
THYROID_CANCER	0.098087	0.313269	0.123099	-0.213673	-0.346237	-0.0637477	0.281724	-0.214106	0.0796558	-0.0546165	-0.461842	-0.0110569	0.0753468	-0.183932	0.0350447	0.332081	0.19992	0.078018	-0.230322	-0.284653	0.169689	-0.407867	-0.393501	0.451445	-0.15914	-0.251277	0.336328	-0.420817	0.213988	-0.136418	-0.0987512	0.235901	-0.363115	0.185913	0.385126	0.112462	0.100475	-0.0682177	-0.0663955	0.357384	0.0484793	-0.17377	-0.106619	0.135269	-0.0190801	0.31908	-0.27685	-0.39408	0.283336
BASAL_CELL_CARCINOMA	0.237959	-0.253241	0.154474	-0.247036	0.173192	-0.22604	0.479368	-0.144262	0.299311	-0.390515	-0.214001	0.22434	0.130432	-0.483744	-0.0232072	-0.279983	-0.260812	-0.321343	0.0784455	-0.28189	-0.199344	0.0206426	0.205984	0.0324682	-0.172091	0.0668125	-0.0188052	0.146064	-0.101272	-0.295102	-0.380321	-0.243642	0.0362121	-0.0992232	0.00658207	0.0378084	-0.0711099	0.119241	-0.197678	0.217861	0.28444	0.199994	0.101825	0.0537055	-0.218598	0.13961	0.107821	0.00945574	0.320348
MELANOMA	0.199106	0.114901	0.282025	-0.0658626	0.0504864	-0.0411886	0.133561	-0.0803237	0.269648	-0.228647	-0.201443	0.127564	0.174008	-0.235734	-0.25733	0.126787	0.0712747	-0.00103977	-0.242041	0.0162277	0.0284624	-0.105431	-0.0521579	0.00210896	0.157008	-0.183132	0.0767558	-0.239836	0.0396974	-0.200569	-0.0191506	-0.104017	-0.269879	0.173449	-0.0340356	0.100335	0.0423231	0.0613816	-0.139106	0.0275412	-0.0494241	0.0792801	0.267147	-0.123076	-0.0704829	0.0283585	-0.0850499	0.0241679	0.18694
BLADDER_CANCER	0.180789	0.185869	0.379635	-0.289916	-0.155289	-0.315257	0.266809	-0.206486	0.214782	-0.220886	-0.359293	-0.108411	0.180177	-0.414283	0.0329516	0.372917	0.0239547	-0.0424065	-0.152878	-0.340305	0.282218	-0.35627	-0.283777	0.135449	0.156382	-0.29619	0.36041	-0.441443	0.23343	-0.0741976	0.00867008	0.206468	-0.341644	0.217033	0.295592	0.12822	0.278775	0.0953716	-0.167267	0.147137	0.0281981	-0.188334	0.36715	-0.0631389	-0.235895	0.222919	-0.149926	-0.0558696	0.0873761
CHRONIC_MYELOID_LEUKEMIA	0.200821	0.35272	0.331634	-0.258146	-0.0162648	-0.201246	0.164329	0.177594	0.283408	-0.182137	-0.47188	-0.136664	0.062931	-0.355675	0.156913	0.43925	0.262242	0.104858	-0.195049	-0.306863	0.191717	-0.490654	-0.499263	0.202964	0.0634993	-0.204262	0.434082	-0.590104	0.326366	-0.06783	-0.141278	0.207551	-0.449458	0.364486	0.41065	0.0237762	0.0562942	-0.409129	-0.145605	0.293176	-0.268755	-0.434275	0.345216	0.156294	-0.308945	0.303109	-0.33064	-0.310134	0.269591
ACUTE_MYELOID_LEUKEMIA	0.219493	0.298066	0.397813	-0.387625	-0.125616	-0.36935	0.307248	0.17469	0.2129	-0.248635	-0.489148	-0.0560536	0.150039	-0.455425	0.22285	0.268933	0.284428	0.0763531	-0.110141	-0.443931	0.225175	-0.340377	-0.404548	0.347877	-0.00323617	-0.262857	0.421093	-0.598647	0.255463	-0.0196462	-0.31471	0.117259	-0.472275	0.326808	0.460705	0.258007	0.138801	-0.339824	-0.103564	0.446199	0.063974	-0.364633	0.289254	-0.16052	-0.400449	0.404473	-0.127165	-0.338558	0.260631
SMALL_CELL_LUNG_CANCER	0.103938	0.166378	0.263871	-0.169384	0.0754297	-0.236491	0.163139	0.0329642	0.263447	-0.125631	-0.297054	0.000683564	0.350889	-0.251091	0.0158875	0.245755	0.146696	0.104629	-0.210528	-0.0523184	0.0781892	-0.352762	-0.269844	0.0794038	0.133734	-0.233162	0.188104	-0.461122	0.0919246	0.0420188	-0.113746	-0.137252	-0.245475	0.174166	0.354052	-0.0981301	-0.0875921	-0.169836	-0.033389	0.000417204	-0.295547	-0.156499	0.200859	0.0416195	-0.109839	0.000246843	-0.200485	-0.233076	-0.0929952
NON_SMALL_CELL_LUNG_CANCER	0.141802	0.199548	0.446668	-0.431286	-0.010724	-0.110144	0.17614	0.0299816	0.304618	-0.117179	-0.473593	-0.0843271	0.117917	-0.402377	-0.02564	0.256049	0.236443	-0.173934	-0.334618	-0.293759	0.300884	-0.319759	-0.343072	0.262081	0.0506643	-0.18493	0.285806	-0.478452	0.22841	-0.0455401	-0.130895	-0.0288898	-0.449008	0.289879	0.302652	0.0173185	0.0437502	-0.286089	-0.0374377	0.194902	-0.190728	-0.375808	0.421872	0.0571272	-0.350873	0.293177	-0.378045	-0.426484	0.333183
ASTHMA	0.453072	0.424234	0.481172	-0.264551	-0.120179	-0.239227	0.571185	-0.0895585	0.359858	-0.352122	-0.402756	-0.214029	0.412908	-0.495857	0.292312	-0.646667	0.360808	-0.602491	0.446409	-0.145014	-0.349214	-0.446872	-0.299439	0.594258	0.554882	-0.614379	0.39243	-0.0787065	-0.513379	0.54652	0.0683227	0.404731	0.491845	-0.526255	0.563816	0.568519	0.46116	-0.078057	0.141875	-0.263208	0.285887	0.0023941	-0.112097	0.596383	0.492382	-0.0614772	-0.301403	0.54652	0.246156
AUTOIMMUNE_THYROID_DISEASE	0.487684	0.42866	0.34647	-0.55135	0.146669	-0.267198	0.509385	-0.341991	0.286559	-0.555179	-0.385256	-0.327718	0.248327	-0.500447	0.440024	-0.535862	0.307998	-0.525468	0.398333	-0.199084	-0.364413	-0.439561	-0.262359	0.603272	0.157891	-0.612974	0.53553	-0.0523738	-0.353227	0.253932	-0.210088	0.436171	0.0724655	-0.445994	0.362862	0.507901	0.429012	0.360044	0.219336	-0.0343183	0.396336	0.0158052	-0.159874	0.309278	0.32807	-0.109204	-0.349619	0.441806	0.305011
SYSTEMIC_LUPUS_ERYTHEMATOSUS	0.44216	0.0795719	0.342793	-0.39297	0.0374596	-0.0551528	0.45793	-0.095437	0.266883	-0.236973	-0.362169	-0.143988	0.471071	-0.386786	0.0896769	-0.421496	-0.197209	-0.326038	-0.017929	0.139066	-0.207031	-0.3287	-0.186402	0.379641	0.309929	-0.511821	0.450464	-0.129034	-0.210386	0.155476	-0.0588429	0.361301	0.258382	-0.393671	0.165065	0.47053	0.48686	0.334305	-0.0379523	0.16912	0.28392	0.0499266	-0.0767351	0.220266	0.397665	-0.102446	-0.275626	0.102601	0.295998
ALLOGRAFT_REJECTION	0.544774	0.423802	0.475116	-0.596078	0.250422	-0.343496	0.565908	-0.415191	0.435676	-0.63866	-0.541383	-0.331343	0.237307	-0.526159	0.545104	-0.615506	0.266555	-0.598146	0.251164	-0.252726	-0.434929	-0.533576	-0.378433	0.657582	0.204357	-0.668603	0.623519	-0.214652	-0.38593	0.249814	-0.360015	0.465193	-0.081089	-0.518441	0.46407	0.638211	0.553214	0.418112	0.275026	-0.0120603	0.401003	0.0703496	-0.352931	0.477901	0.468202	-0.0991004	-0.282539	0.525074	0.397048
GRAFT_VERSUS_HOST_DISEASE	0.593846	0.446347	0.441572	-0.6318	0.13193	-0.345976	0.596886	-0.469928	0.419093	-0.667766	-0.553076	-0.396901	0.450438	-0.537679	0.513559	-0.606235	0.133843	-0.627206	0.0883037	-0.233963	-0.224768	-0.569298	-0.397797	0.679155	0.17396	-0.675904	0.626246	-0.283949	-0.419616	0.11624	-0.431602	0.374951	-0.100481	-0.492859	0.476017	0.659111	0.507881	0.489372	0.272288	-0.239966	0.381212	0.107853	-0.217161	0.482423	0.400233	-0.0768768	-0.352803	0.509118	0.319265
PRIMARY_IMMUNODEFICIENCY	0.620483	0.611905	0.592195	0.588602	0.570364	0.568259	0.563159	0.535113	0.51086	0.507536	0.501729	0.493002	0.487003	0.484682	0.479852	0.478433	0.472194	0.463452	0.452649	0.452421	0.445206	0.444862	0.436841	0.436561	0.433508	0.432892	0.430715	0.416923	0.408728	0.399161	0.399099	0.391663	0.390412	0.384436	0.380044	0.350114	0.337928	0.336683	0.297219	0.289669	0.281037	0.263508	0.260934	0.259673	0.254785	0.20482	0.183444	0.172539	0.165572
HYPERTROPHIC_CARDIOMYOPATHY_HCM	0.11451	-0.195074	0.0658087	-0.288615	-0.0397174	-0.193638	0.313711	-0.0885037	-0.0642006	-0.334598	-0.417323	0.107428	0.16194	-0.397539	0.0678515	0.0900479	-0.232585	-0.286556	-0.240032	-0.155807	0.115866	-0.104887	-0.0852971	0.189308	0.199258	-0.397154	0.153475	-0.023131	0.139727	-0.302271	-0.229011	-0.199291	0.230953	-0.0129781	0.251491	0.245607	0.140255	0.168567	-0.159367	0.00244778	0.206693	-0.0430003	-0.067946	0.0341684	-0.242084	0.183503	-0.128284	0.158062	0.0395454
ARRHYTHMOGENIC_RIGHT_VENTRICULAR_CARDIOMYOPATHY_ARVC	0.139956	0.0159066	0.0688901	-0.239614	0.0192635	-0.0974788	0.357866	-0.0292663	-0.034565	-0.33321	-0.355299	0.203292	0.235675	-0.324376	0.0443988	0.10009	-0.211671	-0.245969	-0.0660292	-0.161075	0.0427198	-0.0270277	-0.100552	0.148052	0.181903	-0.270693	0.230791	0.0841291	0.111798	-0.350415	-0.302286	-0.204256	0.217155	-0.032036	0.225649	0.207599	0.157741	0.244652	-0.128827	0.0144776	0.347985	0.0207718	-0.149937	0.121262	-0.0516078	0.250788	-0.06777	0.168721	0.144481
DILATED_CARDIOMYOPATHY	0.149378	-0.243801	0.1018	-0.216381	0.0737219	-0.213965	0.342308	-0.0393548	-0.0333055	-0.361314	-0.380666	0.0959247	0.0609938	-0.399578	0.0253125	0.0627752	-0.29228	-0.301811	-0.267809	-0.100656	0.0808477	-0.123789	-0.0959822	0.120608	0.208395	-0.365832	0.167392	0.0194369	0.108606	-0.308674	-0.338487	-0.189387	0.262884	-0.0185059	0.28714	0.227352	0.168906	0.153867	-0.0955225	-0.00503925	0.267983	-0.108726	-0.0524107	0.0993564	-0.25764	0.147514	-0.106295	0.200403	0.108023
VIRAL_MYOCARDITIS	0.407661	0.323253	0.451188	-0.441384	0.00134364	-0.255833	0.448146	-0.198105	0.140002	-0.429753	-0.481148	-0.284097	0.196973	-0.468143	0.181381	-0.329985	0.143285	-0.426971	0.168119	-0.201305	-0.102401	-0.411539	-0.337822	0.464364	0.209695	-0.434876	0.354138	-0.239326	-0.13328	0.108819	-0.13257	0.298125	-0.0348136	-0.240285	0.366732	0.41167	0.40581	0.0949165	0.0373961	0.132996	0.284214	-0.26573	-0.0407666	0.227538	0.128232	-0.0987449	-0.391269	0.342883	0.457175
[truncated: 102 more columns]

## Sheet: TableS7
Table-S7: Results of Tumor-infiltrating Immune Cells in AML patients.
Sample	CD4_T	CD8_T	B_cell	Macrophage	Th17	NK	MAIT	group2	CASP1	ELANE	NLRP2	InfiltrationScore	DC	Monocyte	Neutrophil	NKT	Gamma_delta	CD4_naive	Tr1	nTreg	iTreg	Th1	Th2	Tfh	CD8_naive	Cytotoxic	Exhausted	Central_memory	Effector_memory
TCGA-AB-2805	0.09	0.048	0.059	0.133	0.009	0.123	0.003	clusterB	16.344	0.76202	2.20332	0.851	0.145	0.095	0.097	0.129	0.083	0.002	0.008	0.005	0.003	0.004	0.005	0.003	0.002	0.005	0.002	0.005	0
TCGA-AB-2806	0.216	0.045	0.116	0.158	0.008	0.042	0.004	clusterA	10.8376	0.246352	6.33842	0.666	0.039	0.057	0.138	0.121	0.065	0.0013	0.021	0.008	0.012	0.005	0.015	0.011	0.002	0.003	0.003	0.009	0
TCGA-AB-2808	0.076	0.038	0.061	0.261	0.008	0.082	0.002	clusterA	11.7939	0.340305	3.25113	0.708	0.099	0.041	0.255	0.068	0.019	0.001	0.009	0.001	0.002	0.002	0.004	0.005	0.001	0.004	0.002	0.005	0.008
TCGA-AB-2810	0.061	0.099	0.066	0.192	0.004	0.158	0.007	clusterA	12.3501	6.36571	0.289351	0.685	0.058	0.042	0.17	0.082	0.172	0	0.003	0.002	0.002	0	0.009	0.004	0.005	0.015	0.008	0	0
TCGA-AB-2811	0.101	0.069	0.027	0.227	0.006	0.073	0.004	clusterA	9.31928	2.67274	0.744586	0.716	0.176	0	0.118	0.071	0.136	0.001	0.008	0.009	0.004	0.01	0.006	0.007	0.004	0.006	0.002	0.004	0
TCGA-AB-2812	0.0175	0.06	0.057	0.171	0	0.143	0	clusterA	20.6291	0.0794689	0.551868	0.601	0.062	0.006	0.199	0.14	0.087	0	0.003	0.01	0.005	0.007	0.014	0	0.003	0.006	0.003	0.004	0
TCGA-AB-2813	0.247	0.05	0.022	0.188	0.005	0.103	0.003	clusterA	11.917	2.35315	2.64433	0.814	0.17	0.114	0.162	0.078	0.065	0	0.004	0.003	0.001	0.003	0.004	0.002	0.002	0.005	0.003	0.003	0
TCGA-AB-2814	0.098	0.119	0.056	0.0222	0.004	0.079	0.017	clusterB	16.4062	1.61269	1.11992	0.747	0.106	0.08	0.073	0.058	0.11	0.003	0.005	0.007	0.004	0.003	0.008	0.003	0.002	0.0013	0.007	0.009	0.001
TCGA-AB-2815	0.144	0	0.062	0.226	0.019	0.049	0	clusterA	11.6774	0.410878	3.89954	0.713	0.193	0.066	0.157	0.092	0.18	0.001	0.02	0.01	0.011	0.009	0.011	0.001	0	0	0	0.005	0.002
TCGA-AB-2817	0.103	0.084	0.0102	0.146	0.006	0.112	0.005	clusterA	13.6425	2.7058	1.56208	0.824	0.177	0.055	0.08	0.059	0.083	0.001	0.01	0.009	0.004	0.004	0.007	0.004	0.004	0.01	0.005	0.005	0
TCGA-AB-2818	0.4	0.036	0.17	0.212	0.004	0.097	0.002	clusterA	10.663	1.72633	1.44919	0.806	0.111	0.077	0.27	0.107	0.033	0.001	0.004	0.002	0.002	0.002	0.003	0.002	0.001	0.004	0.001	0.003	0
TCGA-AB-2819	0.105	0.077	0.118	0.208	0.02	0.079	0.007	clusterA	10.0048	0.356156	4.55398	0.725	0.139	0.049	0.065	0.095	0.066	0.004	0.009	0.006	0.005	0.006	0.009	0.007	0.003	0.004	0.006	0.005	0
TCGA-AB-2820	0.149	0.079	0.072	0.124	0.012	0.127	0.008	clusterB	29.8048	14.0908	0.312929	0.785	0.089	0.037	0.051	0.117	0.0156	0.003	0.016	0.009	0.004	0.007	0.005	0	0.001	0.012	0.005	0.006	0.001
TCGA-AB-2821	0.098	0.09	0.075	0.169	0.007	0.093	0.007	clusterA	12.2466	3.92667	1.72894	0.809	0.126	0.079	0.091	0.08	0.098	0.004	0.01	0.007	0.006	0.003	0.003	0.009	0.003	0.007	0.004	0.006	0
TCGA-AB-2822	0.101	0.116	0.08	0.123	0.003	0.115	0.012	clusterB	14.3941	1.42346	1.67149	0.772	0.113	0.057	0.052	0.107	0.135	0.005	0.008	0.005	0.006	0.003	0.009	0.007	0.002	0.005	0.006	0.01	0
TCGA-AB-2823	0.128	0.073	0.016	0.285	0.019	0.093	0.006	clusterA	8.70425	3.96843	3.92593	0.727	0.094	0.097	0.126	0.116	0.172	0.002	0.009	0.004	0.006	0.004	0.003	0.009	0.003	0.009	0.004	0.001	0.001
TCGA-AB-2825	0.049	0.035	0.016	0.185	0.006	0.148	0.003	clusterB	21.2141	0.849478	0.742152	0.783	0.194	0.047	0.142	0.112	0.071	0	0.005	0.004	0.002	0.004	0.003	0	0.002	0.003	0.001	0.002	0.001
TCGA-AB-2826	0.22	0.014	0.02	0.254	0.02	0.08	0.001	clusterA	10.7678	0.9626	0.780486	0.784	0.138	0.054	0.229	0.105	0.084	0	0.002	0.001	0.001	0.002	0.001	0.001	0	0.001	0.001	0.001	0
TCGA-AB-2828	0.076	0.024	0.11	0.214	0.008	0.104	0.002	clusterA	12.6689	0.821877	1.98205	0.759	0.178	0.054	0.168	0.146	0.026	0.001	0.01	0.004	0.005	0.002	0.006	0.001	0.002	0.002	0	0.005	0.007
TCGA-AB-2830	0.137	0.136	0.105	0.258	0	0.0125	0.008	clusterA	10.2128	2.78428	1.00243	0.788	0.131	0.077	0.009	0.091	0.13	0.006	0.013	0.011	0.01	0.004	0.009	0.016	0.005	0.01	0.007	0.008	0
TCGA-AB-2834	0.24	0.015	0.07	0.267	0.03	0.114	0.001	clusterA	8.80621	1.18363	1.20079	0.722	0.124	0.062	0.228	0.064	0.032	0	0.003	0.001	0.001	0.001	0.001	0.001	0.001	0.002	0	0.001	0
TCGA-AB-2835	0.056	0.031	0.031	0.0259	0.007	0.098	0.002	clusterB	14.1241	0.260508	0.78695	0.719	0.165	0.044	0.156	0.118	0.042	0.001	0.007	0.003	0.003	0.008	0.002	0	0.001	0.002	0	0.003	0
TCGA-AB-2836	0.029	0.054	0.038	0.161	0.002	0.13	0.004	clusterB	13.339	2.82749	0.91278	0.589	0.193	0.076	0.143	0.117	0.06	0	0.003	0.002	0.001	0.002	0.002	0.002	0.002	0.005	0.002	0.002	0
TCGA-AB-2839	0.149	0.109	0.086	0.13	0.006	0.145	0.006	clusterB	20.3103	1.21952	1.3117	0.637	0.029	0.044	0.153	0.117	0.139	0.004	0.015	0.009	0.004	0.006	0.007	0.004	0.005	0.011	0.009	0.017	0.002
TCGA-AB-2840	0.171	0.026	0.057	0.149	0.023	0.11	0.002	clusterA	6.15016	0.215292	4.51089	0.748	0.118	0.076	0.103	0.109	0.08	0	0.014	0.012	0.011	0.011	0.005	0.001	0.001	0.002	0.002	0.001	0
TCGA-AB-2841	0.134	0.051	0.072	0.094	0.021	0.103	0.001	clusterA	3.81374	10.4819	6.53789	0.718	0.062	0.086	0.105	0.104	0.19	0.001	0.013	0.007	0.006	0.004	0.008	0.011	0.002	0.005	0.002	0.003	0
TCGA-AB-2842	0.06	0.045	0.057	0.0241	0.007	0.102	0.002	clusterA	16.6526	0.93448	1.03831	0.679	0.162	0.079	0.157	0.026	0.071	0	0.007	0.001	0.002	0.005	0.004	0	0.003	0.005	0.003	0.002	0
TCGA-AB-2843	0.097	0.087	0.086	0.113	0.005	0.13	0.008	clusterA	12.3885	8.00781	1.55931	0.858	0.199	0.066	0.026	0.085	0.11	0.001	0.01	0.009	0.004	0.004	0.006	0.007	0.002	0.009	0.003	0.004	0
TCGA-AB-2844	0.093	0.087	0.083	0.156	0.012	0.077	0.005	clusterA	12.9154	0.851863	2.23405	0.703	0.083	0.08	0.156	0.087	0.099	0.001	0.012	0.007	0.004	0.004	0.003	0.003	0.004	0.007	0.001	0.005	0.001
TCGA-AB-2845	0.118	0.11	0.051	0.158	0.005	0.0137	0.008	clusterA	8.28446	0.552673	2.85548	0.778	0.131	0.045	0.074	0.064	0.11	0.003	0.01	0.008	0.005	0.006	0.008	0.01	0.003	0.009	0.009	0.005	0
TCGA-AB-2846	0.144	0.028	0.057	0.193	0.01	0.09	0.002	clusterA	10.2681	1.26714	3.52322	0.762	0.16	0.084	0.125	0.103	0.14	0.004	0.017	0.009	0.01	0.006	0.007	0.006	0.001	0.002	0.001	0.006	0.006
TCGA-AB-2847	0.088	0.0143	0.068	0.105	0.002	0.139	0.011	clusterB	8.52286	11.233	1.99123	0.834	0.123	0.073	0.067	0.055	0.138	0.003	0.009	0.006	0.004	0.003	0.008	0.009	0.002	0.0013	0.007	0.005	0
TCGA-AB-2849	0.122	0.0133	0.033	0.121	0.001	0.129	0.014	clusterB	14.8971	1.45533	0.5727	0.762	0.155	0.117	0.059	0.017	0.113	0.003	0.011	0.008	0.004	0.006	0.016	0.007	0.003	0.007	0.011	0.004	0
TCGA-AB-2851	0.042	0.051	0.039	0.172	0.004	0.122	0.003	clusterB	11.9006	2.47105	0.997761	0.811	0.176	0.061	0.139	0.124	0.074	0.001	0.004	0.003	0.002	0.003	0	0.002	0.003	0.005	0.002	0.003	0
TCGA-AB-2853	0.115	0.108	0.045	0.154	0.012	0.08	0	clusterA	16.2095	2.08107	0.648052	0.671	0.04	0.063	0.144	0.108	0.145	0.001	0.004	0.004	0.004	0.008	0.004	0.008	0.005	0.012	0.004	0.007	0.011
TCGA-AB-2856	0.069	0.071	0.074	0.188	0.006	0.086	0.004	clusterA	8.56316	1.63229	1.29124	0.747	0.138	0.06	0.101	0.086	0.127	0.001	0.006	0.007	0.002	0.003	0.003	0.005	0.003	0.007	0.004	0.002	0
TCGA-AB-2857	0.111	0.118	0.022	0.12	0.005	0.113	0.007	clusterA	16.428	7.143	1.94924	0.822	0.109	0.06	0.128	0.037	0.081	0.002	0.012	0.007	0.007	0.006	0.006	0.011	0.004	0.011	0.006	0.004	0
TCGA-AB-2858	0.168	0.094	0.102	0.173	0.004	0.07	0.008	clusterA	7.76822	0.457987	6.90162	0.736	0.068	0.014	0.108	0.113	0.09	0.0018	0.019	0.013	0.009	0.007	0.005	0.017	0.003	0.004	0.006	0.012	0
TCGA-AB-2859	0.146	0.0163	0.046	0.093	0	0.113	0.011	clusterB	12.7496	10.1648	0.74037	0.838	0.099	0.062	0.083	0.086	0.108	0.006	0.019	0.01	0.011	0.006	0.007	0.016	0.006	0.01	0.007	0.009	0
TCGA-AB-2861	0.075	0.099	0.085	0.142	0.005	0.146	0.006	clusterA	11.625	1.51149	0.618738	0.754	0.181	0.028	0.072	0.066	0.104	0.001	0.01	0.005	0.004	0.006	0.005	0.003	0.004	0.012	0	0.003	0
TCGA-AB-2862	0.208	0.096	0.075	0.048	0.015	0.079	0.008	clusterA	4.76771	3.20974	3.324	0.746	0.081	0.063	0.065	0.125	0.159	0.0017	0.014	0.012	0.01	0.007	0.012	0.021	0.003	0.008	0.006	0.006	0
TCGA-AB-2863	0.072	0.02	0.061	0.0217	0.008	0.149	0.001	clusterA	15.4183	0.444216	2.54499	0.663	0.156	0.085	0.138	0.136	0.067	0.002	0.007	0.003	0.005	0.005	0.003	0.006	0	0	0.002	0.003	0
TCGA-AB-2865	0.095	0.049	0.037	0.164	0.005	0.107	0.004	clusterB	13.9561	5.58788	3.83852	0.5	0.144	0.065	0.109	0.127	0.103	0.003	0.01	0.007	0.005	0.004	0.002	0.005	0.001	0.005	0.003	0.003	0
TCGA-AB-2866	0.079	0.102	0.036	0.157	0.04	0.101	0.005	clusterA	8.28668	4.73548	2.11804	0.828	0.145	0.058	0.078	0.126	0.118	0.002	0.007	0.006	0.005	0.003	0.006	0.006	0.005	0.01	0.002	0.004	0.001
TCGA-AB-2867	0.094	0.108	0.038	0.183	0.003	0.128	0.006	clusterA	9.69668	13.7732	1.1961	0.797	0.081	0.1	0.115	0.054	0.098	0.003	0.013	0.006	0.008	0.003	0.001	0.01	0.003	0.01	0.006	0.004	0
TCGA-AB-2869	0.145	0.116	0.049	0.061	0.012	0.128	0.008	clusterA	17.7988	6.10036	0.366494	0.799	0.064	0.079	0.103	0.102	0.153	0.004	0.013	0.01	0.008	0.004	0.007	0.014	0.003	0.01	0.006	0.006	0
TCGA-AB-2870	0.129	0.048	0.019	0.172	0.006	0.102	0.005	clusterA	9.97265	2.9401	3.23158	0.801	0.187	0.073	0.107	0.092	0.071	0.001	0.014	0.009	0.009	0.004	0.008	0.007	0.002	0.004	0.002	0.004	0
TCGA-AB-2871	0.0192	0.0201	0.0094	0	0	0.117	0.013	clusterB	12.5212	20.7967	0.716959	0.75	0.053	0.034	0.04	0.103	0.0164	0.007	0.024	0.014	0.016	0.007	0.008	0.023	0.006	0.0016	0.006	0.011	0
TCGA-AB-2872	0.122	0.102	0.138	0.163	0.012	0.052	0.004	clusterA	5.59701	1.90375	6.43781	0.694	0.085	0.058	0.079	0.067	0.132	0.002	0.01	0.006	0.012	0.007	0.006	0.007	0.005	0.008	0.006	0.004	0.001
TCGA-AB-2873	0.069	0.07	0.034	0.193	0.007	0.109	0.004	clusterA	16.8602	2.49961	1.57905	0.834	0.191	0.08	0.137	0.072	0.045	0.003	0.006	0.005	0.003	0.003	0.004	0.005	0.003	0.005	0.002	0.005	0
TCGA-AB-2874	0.11	0.112	0.068	0.193	0.009	0.038	0.003	clusterA	8.84629	0.466457	8.96472	0.67	0.099	0.065	0.125	0.107	0.082	0.002	0.013	0.005	0.01	0.005	0.007	0	0.007	0.009	0.011	0.004	0.001
TCGA-AB-2875	0.137	0.105	0.097	0.144	0.05	0.111	0.011	clusterA	8.58132	5.82567	3.0903	0.775	0.074	0.062	0.067	0.094	0.108	0.006	0.017	0.01	0.008	0.005	0.005	0.012	0.003	0.008	0.005	0.009	0
TCGA-AB-2876	0.104	0.09	0.076	0.201	0.007	0.076	0.006	clusterA	7.58575	0.381844	4.72001	0.737	0.061	0.057	0.133	0.098	0.103	0.005	0.011	0.002	0.005	0.004	0.009	0.006	0.002	0.007	0.006	0.009	0
TCGA-AB-2877	0.0183	0.148	0.009	0.063	0.005	0.091	0.011	clusterA	15.0877	1.82148	0.323487	0.664	0.048	0.053	0.089	0.097	0.22	0.003	0.017	0.012	0.013	0.007	0.017	0.012	0.004	0.009	0.009	0.013	0.004
TCGA-AB-2878	0.108	0.075	0.085	0.16	0.004	0.11	0.006	clusterA	17.0924	2.83874	0.987302	0.768	0.133	0.074	0.143	0.022	0.088	0.001	0.013	0.005	0.007	0.004	0.008	0.011	0.002	0.005	0.005	0.005	0
TCGA-AB-2880	0.128	0.068	0.062	0.201	0.008	0.094	0.004	clusterB	9.34661	0.558705	0.884616	0.719	0.128	0.03	0.113	0.082	0.094	0.001	0.012	0.009	0.004	0.007	0.002	0.006	0.003	0.009	0.007	0.007	0
TCGA-AB-2881	0.116	0.086	0.086	0.157	0.04	0.123	0.005	clusterA	8.13636	2.79812	2.774	0.851	0.121	0.075	0.076	0.081	0.081	0.003	0.012	0.007	0.007	0.005	0.008	0.01	0.003	0.007	0.004	0.005	0
TCGA-AB-2882	0.128	0.111	0.023	0.149	0.005	0.133	0.007	clusterB	8.88745	26.961	3.54004	0.564	0.136	0.069	0.092	0.053	0.107	0.003	0.016	0.008	0.01	0.004	0.006	0.013	0.002	0.01	0.005	0.004	0
TCGA-AB-2883	0.151	0.153	0.06	0.17	0.013	0.12	0.009	clusterA	4.74008	2.01932	1.47968	0.657	0.164	0.056	0	0	0.126	0.002	0.013	0.006	0.01	0.009	0.015	0.006	0.007	0.014	0.003	0.009	0.005
TCGA-AB-2884	0.085	0.084	0.033	0.18	0.004	0.115	0.006	clusterA	13.2947	0.724485	1.38443	0.828	0.147	0.041	0.127	0.135	0.052	0.003	0.008	0.007	0.005	0.004	0.004	0.004	0.004	0.007	0.004	0.004	0.001
TCGA-AB-2885	0.112	0.0144	0.0087	0.074	0.006	0.125	0.012	clusterB	18.7756	4.74651	1.40522	0.783	0.096	0.067	0.067	0.054	0.0173	0.003	0.006	0.009	0.006	0.001	0.011	0.008	0.002	0.0014	0.009	0.006	0
TCGA-AB-2886	0.146	0.085	0.117	0.135	0.03	0.1	0.01	clusterA	7.27936	1.87347	9.13418	0.79	0.098	0.033	0.075	0.107	0.104	0.001	0.012	0.009	0.006	0	0.004	0.015	0.002	0.008	0.004	0.014	0
TCGA-AB-2888	0.105	0.062	0.017	0.178	0.003	0.125	0.003	clusterA	10.0712	5.21976	1.47614	0.863	0.166	0.113	0.119	0.071	0.047	0.003	0.014	0.006	0.007	0.004	0.007	0.011	0.002	0.005	0.001	0.006	0
TCGA-AB-2889	0.128	0.065	0.046	0.174	0.007	0.085	0.005	clusterA	8.76473	1.12492	4.68715	0.751	0.139	0.083	0.119	0.088	0.073	0.003	0.014	0.008	0.007	0.004	0.011	0.005	0.003	0.005	0.004	0.004	0
TCGA-AB-2890	0.132	0.119	0.034	0.097	0.003	0.135	0.01	clusterB	15.1043	40.6523	0.735371	0.581	0.122	0.063	0.098	0.078	0.121	0.004	0.016	0.01	0.008	0.002	0.007	0.012	0.002	0.0015	0.002	0.007	0
TCGA-AB-2891	0.135	0.091	0.048	0.157	0.008	0.11	0.008	clusterA	14.5461	1.02979	1.9547	0.831	0.129	0.049	0.099	0.095	0.089	0.002	0.016	0.01	0.006	0.005	0.004	0.006	0.004	0.009	0.006	0.006	0
TCGA-AB-2892	0.107	0.048	0.05	0.191	0.008	0.096	0.003	clusterA	10.1263	1.58191	2.38211	0.763	0.161	0.102	0.135	0.081	0.03	0.003	0.011	0.006	0.008	0.002	0.006	0.007	0.002	0.004	0.002	0.006	0.006
TCGA-AB-2893	0.155	0.068	0.17	0.246	0.004	0.111	0.004	clusterA	9.50398	0.750929	1.44916	0.765	0.198	0.06	0.097	0.055	0.091	0	0.005	0.003	0.001	0.006	0.005	0.002	0.003	0.007	0.003	0.003	0
TCGA-AB-2894	0.108	0.0133	0.0108	0.082	0.006	0.139	0.01	clusterB	8.73502	7.80659	1.7702	0.749	0.138	0.049	0.044	0.06	0.137	0.005	0.007	0.005	0.006	0.005	0.008	0.008	0.007	0.0013	0	0.009	0.004
TCGA-AB-2895	0.018	0.117	0.062	0.065	0	0.141	0.004	clusterB	18.0453	0.479069	0.585529	0.632	0.024	0.061	0.156	0.153	0.142	0.006	0.008	0.014	0.011	0.002	0.009	0.012	0.004	0.0012	0.004	0.006	0
TCGA-AB-2896	0.118	0.0127	0.049	0.105	0.007	0.108	0.008	clusterB	21.3148	1.69844	0.414849	0.726	0.064	0.054	0.136	0.1	0.138	0.005	0.009	0.012	0.005	0.003	0.005	0.008	0.006	0.0013	0.009	0.005	0.003
TCGA-AB-2897	0.146	0.086	0.094	0.16	0.012	0.064	0.002	clusterA	5.40917	5.89041	2.60384	0.672	0.075	0.069	0.1	0.047	0.159	0.002	0.009	0.009	0.011	0.01	0.006	0.011	0.004	0.008	0.009	0.002	0
TCGA-AB-2898	0.254	0.115	0.036	0.188	0.03	0.097	0.009	clusterA	8.39027	2.12394	3.62036	0.767	0.134	0.059	0.173	0.033	0.11	0.002	0.005	0.003	0.004	0.001	0.003	0.004	0.003	0.012	0.005	0.006	0
TCGA-AB-2899	0.104	0.079	0.115	0.148	0.005	0.095	0.005	clusterA	8.39616	3.92182	2.14217	0.817	0.157	0.055	0.087	0.054	0.106	0.002	0.01	0.008	0.004	0.002	0.008	0.007	0.003	0.008	0.003	0.007	0
TCGA-AB-2900	0.066	0.057	0.051	0.0242	0.009	0.089	0.005	clusterA	12.8989	1.79291	1.86762	0.764	0.162	0.034	0.125	0.088	0.086	0	0.006	0.003	0.002	0.008	0	0	0.002	0.005	0.005	0.001	0
TCGA-AB-2901	0.04	0.109	0.032	0.167	0.004	0.082	0.013	clusterA	27.4221	1.77648	0.959947	0.759	0.144	0.079	0.104	0.102	0.141	0	0.004	0.002	0.001	0	0	0.003	0.006	0.013	0.007	0.002	0
TCGA-AB-2908	0.097	0.142	0.036	0.183	0.004	0.0132	0.01	clusterA	10.7748	3.48967	2.73811	0.786	0.128	0.05	0.081	0.018	0.132	0.001	0.006	0.007	0.004	0.005	0.011	0.009	0.002	0.012	0.01	0.005	0.002
TCGA-AB-2910	0.086	0.036	0.102	0.222	0.008	0.058	0.002	clusterA	8.27379	2.19444	0.831227	0.69	0.135	0.059	0.097	0.088	0.115	0.003	0.006	0.006	0.003	0.01	0.006	0.005	0.001	0.002	0.001	0.004	0.001
TCGA-AB-2911	0.099	0.058	0.045	0.182	0.007	0.1	0.004	clusterB	11.7796	1.94976	0.797894	0.772	0.169	0.086	0.138	0.038	0.084	0.002	0.01	0.007	0.005	0.002	0.005	0.008	0.002	0.007	0.002	0.003	0
TCGA-AB-2912	0.105	0.06	0.048	0.17	0.008	0.119	0.004	clusterA	13.0432	0.685136	1.76474	0.847	0.136	0.078	0.111	0.103	0.07	0	0.01	0.007	0.003	0.006	0.01	0.003	0.004	0.004	0.004	0.004	0
TCGA-AB-2913	0.124	0.0164	0.071	0.4	0.003	0.092	0.017	clusterB	14.5674	1.52798	0.454755	0.691	0.026	0.056	0.142	0.133	0.153	0.004	0.009	0.007	0.006	0.006	0.007	0.009	0.008	0.0013	0.01	0.011	0.005
TCGA-AB-2914	0.119	0.067	0.075	0.151	0.007	0.087	0.007	clusterA	10.9771	1.5434	2.54554	0.79	0.124	0.091	0.105	0.102	0.08	0.003	0.012	0.006	0.008	0.002	0.006	0.008	0.003	0.006	0.003	0.005	0
TCGA-AB-2915	0.077	0.09	0.054	0.159	0.007	0.097	0.005	clusterA	10.9184	11.4532	3.2729	0.815	0.123	0.09	0.178	0.06	0.072	0.001	0.009	0.005	0.003	0.003	0.004	0.007	0.002	0.009	0.004	0.003	0
TCGA-AB-2916	0.091	0.043	0.024	0.164	0.004	0.103	0.002	clusterB	10.254	3.82608	0.937764	0.851	0.133	0.124	0.163	0.113	0.041	0.003	0.011	0.005	0.005	0.002	0.006	0.009	0.002	0.004	0.001	0.005	0
TCGA-AB-2917	0.123	0.069	0.043	0.136	0.004	0.121	0.005	clusterB	17.0266	2.38745	1.8491	0.805	0.093	0.094	0.177	0.065	0.079	0.002	0.013	0.004	0.005	0.002	0.014	0.013	0.003	0.004	0.005	0.007	0
TCGA-AB-2918	0.082	0.076	0.086	0.167	0.008	0.067	0.002	clusterA	12.4665	0.471733	2.4429	0.714	0.139	0.035	0.121	0.13	0.096	0	0.008	0.008	0.003	0.003	0.006	0	0.005	0.007	0.006	0.004	0.002
TCGA-AB-2919	0.17	0.14	0.082	0.288	0.007	0.066	0.017	clusterA	10.5278	0.610312	0.335672	0.608	0.09	0.043	0.08	0.068	0.175	0.0019	0.009	0.008	0.012	0	0.006	0.018	0.004	0.009	0.008	0.015	0.008
TCGA-AB-2920	0.142	0.013	0.1	0.103	0.005	0.058	0.011	clusterB	11.8504	1.56998	3.70369	0.701	0.066	0.021	0.077	0.113	0.019	0.002	0.011	0.012	0.007	0.004	0.009	0.008	0.008	0.011	0.011	0.004	0
TCGA-AB-2921	0.055	0.088	0.0103	0.178	0.004	0.111	0.006	clusterA	12.0175	3.25549	1.05163	0.776	0.093	0.07	0.125	0.099	0.077	0.001	0.005	0.005	0.002	0.002	0.003	0.004	0.004	0.007	0.005	0.004	0
TCGA-AB-2924	0.079	0.066	0.084	0.229	0.007	0.066	0.003	clusterA	11.133	0.88097	1.3271	0.703	0.128	0.065	0.148	0.073	0.061	0.002	0.01	0.005	0.003	0.005	0.002	0.004	0.004	0.006	0.003	0.004	0
TCGA-AB-2925	0.053	0.046	0.011	0.0205	0.007	0.068	0.003	clusterA	11.3802	1.02352	0.826279	0.71	0.182	0.063	0.111	0.093	0.068	0	0.005	0.004	0	0.007	0.003	0	0.003	0.005	0.001	0	0.001
TCGA-AB-2927	0.134	0.095	0.0088	0.13	0.005	0.131	0.006	clusterB	8.25678	16.8447	1.59365	0.833	0.16	0.053	0.064	0.052	0.093	0.003	0.015	0.008	0.008	0.005	0.008	0.014	0.002	0.008	0.004	0.006	0
TCGA-AB-2928	0.121	0.126	0.006	0.054	0	0.157	0.018	clusterB	19.6108	2.16916	0.771797	0.656	0.086	0.037	0.086	0.131	0.0198	0.005	0.006	0.003	0.008	0.007	0.001	0.008	0.004	0.01	0.015	0.008	0
TCGA-AB-2929	0.107	0.097	0.043	0.127	0.002	0.158	0.006	clusterB	20.3221	3.83211	0.975173	0.584	0.138	0.076	0.086	0.069	0.098	0.002	0.013	0.011	0.008	0.003	0.008	0.007	0	0.011	0.005	0.005	0
TCGA-AB-2930	0.074	0.084	0.139	0.165	0.004	0.071	0.007	clusterA	11.2676	1.4048	3.32537	0.732	0.082	0.068	0.108	0.093	0.115	0.001	0.006	0.005	0.003	0.002	0.005	0.003	0.004	0.009	0.005	0.005	0.001
TCGA-AB-2931	0.129	0.085	0.054	0.11	0.014	0.084	0.007	clusterA	29.2603	1.67447	0.402516	0.753	0.073	0.058	0.121	0.143	0.144	0.001	0.009	0.007	0.003	0.007	0.007	0.007	0.003	0.01	0.005	0.003	0.002
TCGA-AB-2932	0.24	0.027	0.045	0.233	0.03	0.123	0.002	clusterB	11.2403	1.40528	1.95735	0.781	0.191	0.058	0.139	0.084	0.075	0	0.002	0.001	0	0.003	0.001	0	0.002	0.004	0	0.001	0
TCGA-AB-2933	0.062	0.066	0.076	0.149	0.03	0.1	0.004	clusterA	11.6264	2.083	1.82389	0.798	0.159	0.09	0.156	0.06	0.083	0	0.006	0.005	0.004	0.002	0.004	0.002	0.003	0.007	0.004	0.003	0
TCGA-AB-2934	0.077	0.052	0.06	0.141	0.005	0.088	0.003	clusterB	9.49532	2.28686	0.58401	0.777	0.168	0.079	0.125	0.108	0.102	0.002	0.01	0.006	0.005	0.002	0.003	0.005	0.002	0.004	0.002	0.004	0
TCGA-AB-2935	0.107	0.104	0.014	0.136	0.004	0.129	0.007	clusterB	19.3894	24.0556	3.15298	0.569	0.145	0.09	0.093	0.071	0.112	0.002	0.012	0.007	0.006	0.003	0.007	0.009	0.003	0.012	0.005	0.005	0
TCGA-AB-2936	0.139	0.0132	0.082	0.121	0.005	0.122	0.01	clusterB	11.3385	8.54236	2.24855	0.832	0.098	0.071	0.054	0.06	0.122	0.005	0.015	0.009	0.01	0.003	0.009	0.014	0.003	0.0012	0.003	0.007	0
TCGA-AB-2937	0.125	0.067	0.107	0.111	0.02	0.093	0.007	clusterA	7.06529	2.63782	1.94839	0.74	0.108	0.035	0.075	0.144	0.136	0.005	0.01	0.008	0.006	0.003	0.008	0.012	0.001	0.008	0.005	0.001	0
TCGA-AB-2938	0.116	0.0139	0.042	0.091	0.006	0.123	0.009	clusterB	12.6651	2.71484	0.734276	0.83	0.15	0.107	0.066	0.067	0.1	0.002	0.012	0.008	0.007	0.005	0.007	0.013	0.002	0.009	0.01	0.006	0
TCGA-AB-2939	0.126	0.077	0.08	0.195	0.01	0.057	0.008	clusterB	10.272	0.642612	8.43925	0.709	0.102	0.077	0.117	0.086	0.082	0.005	0.01	0.006	0.005	0.004	0.008	0.008	0.004	0.008	0.002	0.005	0.001
TCGA-AB-2940	0.105	0.095	0.042	0.177	0.005	0.0137	0.008	clusterA	10.3349	2.84917	1.32283	0.848	0.105	0.073	0.124	0.051	0.091	0.002	0.01	0.006	0.003	0.002	0.007	0.009	0.003	0.01	0.006	0.007	0
TCGA-AB-2941	0.087	0.086	0.032	0.143	0.007	0.103	0.006	clusterB	20.3365	0.927673	0.782049	0.79	0.138	0.063	0.189	0.088	0.072	0.001	0.01	0.006	0.006	0.005	0.004	0.008	0.002	0.003	0.004	0.006	0
TCGA-AB-2942	0.142	0.063	0.077	0.151	0.007	0.086	0.004	clusterA	7.71182	1.1157	2.32438	0.782	0.113	0.095	0.095	0.101	0.076	0.004	0.014	0.011	0.01	0.003	0.008	0.008	0.003	0.006	0.003	0.005	0
TCGA-AB-2943	0.0155	0.0155	0.075	0.106	0.005	0.153	0.009	clusterB	10.1862	19.2998	1.657	0.783	0.086	0.037	0.063	0.033	0.137	0.004	0.018	0.009	0.012	0.005	0.011	0.019	0.002	0.0013	0.005	0.006	0
TCGA-AB-2944	0.153	0.116	0.077	0.119	0.006	0.075	0.008	clusterB	24.4476	1.34886	1.02289	0.769	0.132	0.051	0.106	0.071	0.098	0.001	0.015	0.009	0.007	0	0.01	0.003	0.006	0.0016	0.016	0.007	0
TCGA-AB-2946	0.088	0.089	0.059	0.184	0.005	0.107	0.008	clusterA	7.52515	1.36505	1.80787	0.776	0.092	0.084	0.14	0.067	0.09	0.002	0.008	0.003	0.002	0.004	0.004	0.006	0.004	0.01	0.006	0.008	0
TCGA-AB-2948	0.056	0.073	0.086	0.183	0.004	0.077	0.004	clusterA	9.90786	1.44655	3.29436	0.753	0.128	0.081	0.172	0.062	0.082	0.001	0.005	0.004	0.003	0.002	0.004	0.004	0.004	0.005	0.002	0.004	0
TCGA-AB-2949	0.1	0.082	0.0095	0.143	0.006	0.091	0.004	clusterA	17.0538	2.14082	1.33351	0.729	0.136	0.082	0.087	0.049	0.134	0.001	0.011	0.007	0.005	0.003	0.006	0.003	0.003	0.009	0.009	0.004	0
TCGA-AB-2950	0.114	0.081	0.109	0.169	0.03	0.087	0.008	clusterA	9.87403	1.90604	2.35078	0.744	0.092	0.067	0.074	0.106	0.103	0.006	0.012	0.007	0.006	0.004	0.006	0.008	0.002	0.005	0.005	0.008	0
TCGA-AB-2952	0.112	0.101	0.07	0.144	0.004	0.12	0.006	clusterA	10.8716	6.73285	1.68513	0.786	0.199	0.042	0.08	0.031	0.102	0.002	0.011	0.009	0.006	0.005	0.006	0.012	0.004	0.008	0.006	0.004	0
TCGA-AB-2955	0.19	0.0141	0.052	0.388	0.005	0.098	0.01	clusterB	9.83297	0.823726	0.768157	0.685	0	0.045	0.14	0.097	0.149	0.009	0.008	0.002	0.013	0.006	0.016	0.019	0	0.01	0.015	0.026	0.001
TCGA-AB-2956	0.071	0.084	0.069	0.02	0.004	0.106	0.005	clusterA	14.3961	2.16901	0.913579	0.759	0.169	0.039	0.109	0.056	0.097	0	0.008	0.005	0.004	0.007	0.004	0.002	0.004	0.009	0.003	0.003	0.002
TCGA-AB-2959	0.0161	0.0129	0.067	0.093	0.007	0.114	0.009	clusterB	9.85166	7.41075	1.34076	0.791	0.087	0.076	0.031	0.087	0.0155	0.004	0.016	0.012	0.011	0.006	0.01	0.013	0.003	0.0012	0.005	0.01	0
TCGA-AB-2963	0.041	0.024	0.078	0.0284	0.006	0.065	0.001	clusterA	13.057	0.227052	0.602032	0.691	0.103	0.072	0.227	0.106	0.19	0.001	0.005	0.002	0.002	0.003	0.001	0.002	0.001	0.001	0.001	0.003	0.001
TCGA-AB-2965	0.047	0.048	0.06	0.188	0.005	0.113	0.003	clusterB	17.0662	1.16819	0.658536	0.76	0.115	0.099	0.16	0.097	0.072	0.001	0.004	0.003	0.001	0.004	0.002	0.001	0.003	0.005	0.002	0.003	0.001
TCGA-AB-2966	0.176	0.0163	0.08	0.39	0.02	0.099	0.015	clusterB	8.40866	3.15509	0.536059	0.72	0.057	0.051	0.077	0.096	0.0161	0.007	0.011	0.008	0.007	0.006	0.016	0.015	0.004	0.0021	0.01	0.011	0
TCGA-AB-2970	0.087	0.098	0.067	0.121	0.007	0.122	0.006	clusterB	16.8071	1.1725	1.23153	0.812	0.172	0.09	0.082	0.066	0.094	0.002	0.01	0.005	0.004	0.002	0.006	0.006	0.004	0.007	0.006	0.008	0
TCGA-AB-2971	0.105	0.106	0.016	0.141	0.004	0.136	0.006	clusterA	15.1203	1.95125	0.921424	0.854	0.136	0.083	0.105	0.086	0.086	0.003	0.013	0.007	0.009	0.003	0.007	0.008	0.005	0.007	0.004	0.004	0
TCGA-AB-2973	0.058	0.052	0.057	0.194	0.004	0.107	0.004	clusterB	8.84582	3.64813	1.19525	0.552	0.159	0.071	0.133	0.104	0.066	0.002	0.005	0.003	0.003	0.002	0.005	0.005	0.002	0.005	0	0.005	0
TCGA-AB-2975	0.13	0.091	0.046	0.126	0.006	0.107	0.008	clusterA	12.7203	4.21178	2.95369	0.801	0.091	0.062	0.066	0.125	0.155	0.003	0.008	0.006	0.006	0.004	0.007	0.01	0.006	0.008	0.008	0.004	0.004
TCGA-AB-2976	0.0201	0.083	0.0114	0.111	0.0018	0.155	0.006	clusterA	15.8885	0.375481	0.826952	0.637	0.007	0.053	0.179	0.13	0.067	0.004	0.016	0.018	0.008	0.014	0.008	0.01	0.004	0.006	0.005	0.006	0
TCGA-AB-2977	0.085	0.084	0.084	0.179	0.03	0.098	0.006	clusterA	3.7148	4.03505	1.91422	0.755	0.155	0.058	0.09	0.056	0.111	0.003	0.004	0.008	0.002	0.005	0.004	0.011	0.003	0.005	0.006	0.007	0
TCGA-AB-2979	0.141	0.09	0.08	0.166	0.007	0.108	0.008	clusterA	4.30495	0.810765	2.29717	0.755	0.124	0.026	0.049	0.098	0.117	0.003	0.011	0.011	0.005	0.005	0.007	0.012	0.003	0.008	0.007	0.009	0
TCGA-AB-2980	0.202	0.08	0.03	0.116	0.015	0.104	0.006	clusterA	8.56744	0.995273	2.80644	0.732	0.102	0.074	0.08	0.11	0.101	0.006	0.019	0.01	0.013	0.008	0.014	0.019	0.002	0.003	0.005	0.01	0
TCGA-AB-2981	0	0	0	0.2	0	0.13	0	clusterB	14.1319	1.30406	0.8238	0.814	0.222	0.05	0.183	0.154	0.061	0	0	0	0	0	0	0	0	0	0	0	0
TCGA-AB-2982	0.194	0.127	0.084	0.1	0.015	0.092	0.01	clusterA	6.09302	10.8493	4.92042	0.78	0.117	0.074	0.042	0.058	0.112	0.006	0.018	0.009	0.011	0.008	0.012	0.019	0.004	0.008	0.006	0.006	0
TCGA-AB-2983	0.092	0.102	0.078	0.147	0.006	0.124	0.008	clusterB	9.69598	3.29645	1.91148	0.553	0.142	0.07	0.077	0.081	0.087	0.002	0.009	0.006	0.005	0.003	0.006	0.007	0.003	0.006	0.007	0.008	0
TCGA-AB-2984	0.128	0.075	0.0115	0.166	0.012	0	0.005	clusterB	9.37713	0.830319	0.138387	0.549	0.072	0.081	0.087	0.056	0.0221	0	0	0	0.002	0.003	0.018	0.011	0.004	0.009	0.008	0.006	0
TCGA-AB-2986	0.047	0.124	0.065	0.085	0.001	0.099	0.008	clusterB	9.30165	4.76284	0.363021	0.807	0.102	0.063	0.138	0.145	0.131	0.001	0.003	0.003	0.001	0.001	0.005	0.005	0.005	0.0014	0.007	0.007	0
TCGA-AB-2987	0.079	0.071	0.017	0.157	0.003	0.143	0.004	clusterB	14.5404	15.257	0.800116	0.573	0.191	0.098	0.064	0.111	0.071	0.001	0.008	0.005	0.003	0.005	0.007	0.009	0.002	0.007	0.002	0.005	0
TCGA-AB-2988	0.102	0.105	0.0117	0.097	0.005	0.09	0.003	clusterB	19.2961	0.843001	0.807876	0.705	0.059	0.052	0.12	0.138	0.119	0.002	0.008	0.013	0.004	0.009	0.004	0.004	0.006	0.01	0.008	0	0.003
TCGA-AB-2990	0.125	0.141	0.059	0.146	0.006	0.092	0.013	clusterA	12.2948	3.23236	0.540692	0.728	0.065	0.078	0.107	0.032	0.153	0.002	0.009	0.007	0.006	0.006	0.008	0.009	0.005	0.012	0.01	0.007	0.003
TCGA-AB-2991	0.152	0.112	0.058	0.142	0.009	0.086	0.005	clusterA	7.22025	8.03771	7.12746	0.776	0.122	0.06	0.046	0.076	0.145	0.003	0.017	0.009	0.01	0.006	0.012	0.013	0.003	0.01	0.007	0.002	0
TCGA-AB-2992	0.32	0.059	0.027	0.23	0.004	0.0139	0.004	clusterA	6.63079	2.57217	5.10293	0.791	0.129	0.097	0.205	0.013	0.069	0.001	0.003	0.001	0.002	0	0.002	0.002	0.002	0.006	0.002	0.002	0
TCGA-AB-2994	0.159	0.104	0.047	0.192	0.017	0.111	0.006	clusterA	5.01705	4.24688	2.80284	0.776	0.055	0.089	0.115	0.089	0.139	0.003	0.015	0.01	0.012	0.005	0.008	0.011	0.003	0.008	0.005	0.006	0
TCGA-AB-2995	0.0175	0.0166	0.053	0.038	0	0.149	0.012	clusterB	13.6855	10.5905	2.09417	0.811	0.108	0.064	0.036	0.056	0.154	0.006	0.02	0.011	0.012	0.006	0.012	0.02	0.003	0.011	0.009	0.011	0
TCGA-AB-2996	0.083	0.085	0.069	0.163	0.005	0.117	0.006	clusterA	11.6518	0.921192	3.12708	0.826	0.147	0.092	0.082	0.073	0.087	0.002	0.01	0.005	0.004	0.004	0.006	0.005	0.003	0.005	0.004	0.007	0
TCGA-AB-2998	0.151	0.011	0.056	0.117	0.025	0.07	0.001	clusterA	8.48603	2.27689	4.72244	0.676	0.059	0.101	0.185	0.123	0.127	0	0.013	0.005	0.007	0.009	0.005	0.005	0	0.001	0.001	0.001	0.001
TCGA-AB-2999	0.19	0.105	0.039	0.111	0.015	0.106	0.006	clusterA	5.5122	5.31631	4.7718	0.773	0.099	0.079	0.084	0.052	0.135	0.005	0.02	0.011	0.014	0.007	0.012	0.017	0.002	0.008	0.004	0.005	0
TCGA-AB-3000	0.1	0.063	0.082	0.187	0.007	0.118	0.006	clusterB	7.86819	0.860522	2.66197	0.761	0.107	0.078	0.09	0.08	0.095	0.003	0.008	0.006	0.004	0.002	0.005	0.001	0.003	0.008	0.004	0.008	0
TCGA-AB-3001	0.137	0.119	0.046	0.123	0.008	0.103	0.01	clusterA	7.20334	11.8479	5.18785	0.837	0.119	0.072	0.066	0.076	0.139	0.003	0.012	0.009	0.008	0.004	0.009	0.012	0.003	0.012	0.005	0.006	0
TCGA-AB-3002	0.095	0.101	0.0087	0.161	0.009	0.106	0.006	clusterA	12.785	1.54987	0.877285	0.791	0.151	0.051	0.058	0.092	0.099	0	0.009	0.006	0.006	0.002	0.008	0.004	0.005	0.007	0.01	0.002	0
TCGA-AB-3007	0.184	0.126	0.073	0.167	0.011	0.068	0.008	clusterA	5.89058	3.82593	9.6825	0.722	0.102	0.065	0.064	0.098	0.154	0.0017	0.014	0.012	0.012	0.007	0.014	0.019	0.003	0.009	0.006	0.007	0
TCGA-AB-3008	0.152	0.098	0.097	0.152	0.01	0.108	0.012	clusterB	8.62741	0.333204	0.386755	0.734	0.097	0.014	0.095	0.092	0.095	0.002	0.01	0.005	0.002	0.003	0.01	0.012	0.003	0.011	0.008	0.013	0
TCGA-AB-3009	0.135	0.124	0.046	0.168	0.008	0.1	0.009	clusterA	10.9129	1.97257	3.7051	0.769	0.094	0.048	0.076	0.105	0.103	0.005	0.014	0.009	0.009	0.006	0.004	0.009	0.002	0.008	0.011	0.009	0
TCGA-AB-3011	0.0193	0.144	0.0087	0.126	0.01	0.06	0.016	clusterA	14.7066	0.560658	0.560658	0.688	0.06	0.042	0.073	0.109	0.106	0.00167	0.013	0.014	0.014	0.006	0.008	0.014	0.006	0.008	0.009	0.008	0.003
TCGA-AB-3012	0.175	0.043	0.067	0.157	0.026	0.038	0.003	clusterA	6.72763	2.69646	2.84489	0.691	0.095	0.062	0.141	0.104	0.118	0.001	0.01	0.002	0.008	0.006	0.016	0.012	0.002	0.005	0.003	0	0

## Sheet: TableS8
Table-S8: Results of TME analysis between ClusterA and B in AML patients.
Sample	StromalScore	ImmuneScore	ESTIMATEScore	TumorPurity	Cluster group	PRGScore	group
TCGA.AB.3011	-642.933	1017.48	374.548	0.752674	clusterA	1.35704	high
TCGA.AB.2812	-975.935	1191.62	215.682	0.848685	clusterA	1.88412	high
TCGA.AB.2981	-1127.66	1718.99	591.33	0.824712	clusterB	1.32042	high
TCGA.AB.2984	-425.361	3900.98	3475.62	0.78083	clusterB	0.933934	low
TCGA.AB.2822	-1260.36	1957.18	696.819	0.760137	clusterB	1.22893	high
TCGA.AB.2888	-960.762	1957.99	997.225	0.723928	clusterA	1.13798	high
TCGA.AB.2877	-950.064	1961.38	1011.32	0.686692	clusterA	1.52495	high
TCGA.AB.2806	-1109.53	1975.03	865.505	0.743817	clusterA	0.109725	low
TCGA.AB.2941	-1243.98	2009.03	765.047	0.753592	clusterB	1.8872	high
TCGA.AB.2928	-1771.81	2024.59	252.784	0.800844	clusterB	1.91488	high
TCGA.AB.3012	-676.992	2056	1379	0.691373	clusterA	0.424346	low
TCGA.AB.2849	-1117.2	2082.22	965.018	0.733975	clusterB	1.44189	high
TCGA.AB.2987	-1355.3	2108.84	753.54	0.755581	clusterB	2.43153	high
TCGA.AB.2901	-1064.21	2126.57	1062.36	0.724195	clusterA	2.59901	high
TCGA.AB.2897	-1228.97	2129.28	900.308	0.740393	clusterA	0.579448	low
TCGA.AB.2863	-1098.94	2139.75	1040.81	0.726374	clusterA	1.12185	high
TCGA.AB.2872	-1276.98	2145.23	868.256	0.743547	clusterA	-0.275897	low
TCGA.AB.2913	-1387.67	2152.84	765.176	0.753579	clusterB	1.43359	high
TCGA.AB.2895	-1364.35	2154.19	789.841	0.751194	clusterB	1.66428	high
TCGA.AB.2886	-1133.63	2211.18	1077.55	0.722656	clusterA	2.51773	low
TCGA.AB.2862	-1194.47	2263.01	1068.53	0.72357	clusterA	0.206514	low
TCGA.AB.2819	-871.59	2277.04	1405.45	0.688563	clusterA	0.303291	low
TCGA.AB.3009	-984.706	2309	1324.3	0.697152	clusterA	0.639102	low
TCGA.AB.2823	-1152.98	2311.97	1158.99	0.714341	clusterA	0.549454	low
TCGA.AB.2840	-986.854	2359.34	1372.48	0.692064	clusterA	-0.0673056	low
TCGA.AB.2937	-1188.56	2394.34	1205.78	0.709518	clusterA	0.584703	low
TCGA.AB.2865	-1156.76	2400.84	1244.08	0.670287	clusterB	1.18537	high
TCGA.AB.2998	-1127.45	2419.36	1291.91	0.700552	clusterA	0.281189	low
TCGA.AB.2814	-1378.77	2428.23	1049.46	0.7255	clusterB	1.51626	high
TCGA.AB.2991	-1102.59	2428.36	1325.77	0.696997	clusterA	0.246036	low
TCGA.AB.2976	-1293.68	2431.59	1137.91	0.716504	clusterA	1.41569	high
TCGA.AB.2839	-1108.11	2442.59	1334.48	0.69608	clusterB	1.82863	high
TCGA.AB.2874	-1104.29	2490.71	1386.43	0.690585	clusterA	-0.451547	low
TCGA.AB.2878	-1018.71	2496.59	1477.88	0.680814	clusterA	1.69501	high
TCGA.AB.2858	-983.923	2501.46	1517.54	0.676539	clusterA	-0.249066	low
TCGA.AB.2999	-1075.55	2522.27	1446.73	0.684156	clusterA	0.224185	low
TCGA.AB.2910	-1473.95	2523.02	1049.08	0.725539	clusterA	0.830999	low
TCGA.AB.2988	-1368.4	2537.12	1168.72	0.713342	clusterB	1.77805	high
TCGA.AB.3008	-812.737	2541.84	1729.11	0.653347	clusterB	0.787849	low
TCGA.AB.2966	-1304.12	2547.08	1242.96	0.705662	clusterB	0.961112	low
TCGA.AB.2931	-1239.41	2548.16	1308.75	0.698787	clusterA	2.84838	high
TCGA.AB.2853	-1290.83	2549.51	1258.69	0.704024	clusterA	1.60334	high
TCGA.AB.2990	-1465.86	2553.8	1087.94	0.721601	clusterA	1.33553	high
TCGA.AB.2975	-1343.94	2570.84	1226.9	0.70733	clusterA	1.09361	high
TCGA.AB.2920	-1509.72	2580.88	1071.16	0.723304	clusterB	0.697535	low
TCGA.AB.2861	-1181.58	2591.75	1410.17	0.68806	clusterA	1.12852	high
TCGA.AB.2982	-785.414	2598.96	1813.54	0.643913	clusterA	0.681176	low
TCGA.AB.2883	-1054.97	2626.53	1571.56	0.670678	clusterA	0.385848	low
TCGA.AB.2810	-1650.17	2634.61	984.44	0.732035	clusterA	1.61802	high
TCGA.AB.2875	-1138.62	2648.28	1509.66	0.677389	clusterA	0.803799	low
TCGA.AB.2841	-1233.31	2663.97	1430.66	0.685874	clusterA	0.196956	low
TCGA.AB.2938	-156.108	2668.3	2512.19	0.562204	clusterB	1.30239	high
TCGA.AB.2869	-1329.54	2681.62	1352.08	0.694223	clusterA	2.10389	high
TCGA.AB.2882	-2206.99	2682.79	475.8	0.884	clusterB	2.38524	high
TCGA.AB.3001	-779.422	2692.76	1913.33	0.632637	clusterA	0.823545	low
TCGA.AB.2944	-1300.95	2698.58	1397.63	0.689395	clusterB	2.27435	high
TCGA.AB.2955	-1131.63	2700.69	1569.06	0.67095	clusterB	0.883465	low
TCGA.AB.2918	-1138.94	2740.41	1601.47	0.667415	clusterA	0.858662	low
TCGA.AB.2939	-1038.37	2742	1703.63	0.656173	clusterB	-0.224793	low
TCGA.AB.2885	-1304.03	2760.15	1456.12	0.683151	clusterB	1.93915	high
TCGA.AB.2894	-1440.4	2764.34	1323.94	0.69719	clusterB	1.16564	high
TCGA.AB.2986	-1333.19	2791.24	1458.05	0.682944	clusterB	1.19473	high
TCGA.AB.2896	-1032.08	2792.6	1760.52	0.649849	clusterB	2.09356	high
TCGA.AB.2930	-1145.67	2808.76	1663.09	0.660652	clusterA	0.685547	low
TCGA.AB.2842	-937.34	2814.58	1877.24	0.636731	clusterA	1.4998	high
TCGA.AB.2963	-859.638	2821.62	1961.99	0.62709	clusterA	1.16865	high
TCGA.AB.2979	-1005.21	2859.35	1854.14	0.639343	clusterA	0.130864	low
TCGA.AB.3000	-860.75	2863.68	2002.93	0.622397	clusterB	0.419157	low
TCGA.AB.2876	-732.693	2876.36	2143.66	0.606097	clusterA	0.0508619	low
TCGA.AB.2995	-1308.91	2880.95	1572.04	0.670626	clusterB	1.80121	high
TCGA.AB.2820	-1254.6	2882.67	1628.07	0.664502	clusterB	3.86447	high
TCGA.AB.3002	-949.565	2887.18	1937.62	0.629873	clusterA	1.20337	high
TCGA.AB.2898	-1159.11	2903.06	1743.96	0.651695	clusterA	0.423595	low
TCGA.AB.2916	-2340.2	2903.25	563.055	0.828466	clusterB	1.12833	high
TCGA.AB.2925	-1005.21	2905.03	1899.81	0.634173	clusterA	1.03715	high
TCGA.AB.2844	-867.786	2909.06	2041.28	0.617982	clusterA	0.961354	low
TCGA.AB.2956	-1125	2912.54	1787.54	0.646829	clusterA	1.39847	high
TCGA.AB.2959	-852.882	2913.17	2060.28	0.615786	clusterB	1.305	high
TCGA.AB.2949	-944.529	2914.03	1969.5	0.626231	clusterA	1.5866	high
TCGA.AB.2917	-1106.45	2915.87	1809.42	0.644376	clusterB	1.52655	high
TCGA.AB.2994	-901.937	2955.48	2053.54	0.616566	clusterA	0.38683	low
TCGA.AB.2912	-507.753	2976.03	2468.27	0.567524	clusterA	1.03023	low
TCGA.AB.2808	-666.027	2984.7	2318.67	0.585466	clusterA	0.664991	low
TCGA.AB.2965	-617.031	2992.38	2375.35	0.578702	clusterB	1.61324	high
TCGA.AB.2900	-783.944	2995.33	2211.38	0.59816	clusterA	1.08614	high
TCGA.AB.2927	-2496.52	3001.56	505.046	0.888199	clusterB	1.83868	high
TCGA.AB.2821	-779.946	3007.93	2227.98	0.596206	clusterA	1.20815	high
TCGA.AB.2914	-602.31	3019.66	2417.35	0.573662	clusterA	0.784051	low
TCGA.AB.2834	-679.826	3025.5	2345.68	0.582248	clusterA	0.74942	low
TCGA.AB.2845	-835.279	3035.98	2200.71	0.599416	clusterA	0.406462	low
TCGA.AB.2880	-779.806	3044.15	2264.34	0.591913	clusterB	0.799713	low
TCGA.AB.2830	-1074.29	3053.6	1979.31	0.625107	clusterA	1.03503	low
TCGA.AB.2935	-2452.01	3054.89	602.887	0.775615	clusterB	3.2177	high
TCGA.AB.2983	-763.793	3064.4	2300.61	0.587613	clusterB	0.890535	low
TCGA.AB.2911	-2408.17	3067.47	659.299	0.781233	clusterB	1.15024	high
TCGA.AB.2836	-2393.94	3069.53	675.592	0.779135	clusterB	1.34861	high
TCGA.AB.2890	-2587.79	3071.47	483.674	0.878093	clusterB	4.43997	high
TCGA.AB.2996	-550.222	3074.55	2524.32	0.56073	clusterA	0.714367	low
TCGA.AB.2847	-1386.44	3075.37	1688.94	0.657799	clusterB	1.37522	high
TCGA.AB.2893	-801.069	3102.81	2301.74	0.587479	clusterA	0.745779	low
TCGA.AB.2871	-1285.74	3109.39	1823.64	0.642778	clusterB	2.67637	high
TCGA.AB.2970	-587.396	3114.81	2527.41	0.560355	clusterB	1.5041	high
TCGA.AB.2891	-694.275	3128.76	2434.49	0.5716	clusterA	1.17127	high
TCGA.AB.2835	-697.258	3138.56	2441.3	0.570779	clusterB	1.2452	high
TCGA.AB.2921	-887.739	3140.59	2252.85	0.593271	clusterA	1.23529	high
TCGA.AB.2889	-536.363	3160.23	2623.87	0.548572	clusterA	0.224651	low
TCGA.AB.2908	-939.349	3164.02	2224.67	0.596597	clusterA	0.8854	low
TCGA.AB.2857	-410.281	3166.2	2755.92	0.532264	clusterA	1.81914	high
TCGA.AB.2811	-1049.63	3177.73	2128.1	0.607912	clusterA	0.97979	low
TCGA.AB.2846	-411.652	3189.25	2777.6	0.529566	clusterA	0.550745	low
TCGA.AB.2940	-708.582	3190.34	2481.75	0.565893	clusterA	1.00415	low
TCGA.AB.2924	-928.127	3208.12	2279.99	0.59006	clusterA	0.928575	low
TCGA.AB.2936	-1036.3	3211.95	2175.64	0.602356	clusterB	1.3985	high
TCGA.AB.2946	-648.089	3219.76	2571.67	0.554963	clusterA	0.551705	low
TCGA.AB.2856	-798.752	3232.98	2434.23	0.571631	clusterA	0.747301	low
TCGA.AB.2817	-575.677	3239.92	2664.25	0.543607	clusterA	1.27196	high
TCGA.AB.2859	-1078.67	3241.57	2162.9	0.603849	clusterB	1.88019	high
TCGA.AB.2825	-607.812	3249.42	2641.61	0.546393	clusterB	1.9705	high
TCGA.AB.2815	-277.915	3265.18	2987.26	0.503214	clusterA	0.563309	low
TCGA.AB.2942	-574.476	3266.03	2691.55	0.540238	clusterA	0.473845	low
TCGA.AB.2828	-418.921	3266.14	2847.22	0.520871	clusterA	0.972955	low
TCGA.AB.2932	-648.373	3282.19	2633.82	0.547351	clusterB	0.885589	low
TCGA.AB.2929	-917.578	3299.66	2382.08	0.577895	clusterB	2.07971	high
TCGA.AB.2892	-487.942	3299.81	2811.87	0.525293	clusterA	0.730378	low
TCGA.AB.2884	-638.916	3300.74	2661.83	0.543905	clusterA	1.11345	high
TCGA.AB.2805	-526.911	3319.19	2792.28	0.527737	clusterB	1.28474	high
TCGA.AB.2977	-915.489	3339.61	2424.12	0.572848	clusterA	0.378495	low
TCGA.AB.2826	-670.002	3348.14	2678.14	0.541894	clusterA	0.981083	low
TCGA.AB.2818	-608.609	3351.73	2743.13	0.533852	clusterA	0.930596	low
TCGA.AB.2866	-875.025	3385.36	2510.34	0.562429	clusterA	0.836292	low
TCGA.AB.2899	-578.303	3402.69	2824.39	0.523728	clusterA	0.780791	low
TCGA.AB.2870	-386.914	3410.14	3023.22	0.498645	clusterA	0.694017	low
TCGA.AB.2881	-654.356	3418.84	2764.48	0.531199	clusterA	0.576461	low
TCGA.AB.2813	-249.577	3431.96	3182.39	0.478259	clusterA	0.92074	low
TCGA.AB.2948	-700.648	3433	2732.35	0.535189	clusterA	0.564157	low
TCGA.AB.2867	-906.668	3465.96	2559.29	0.556473	clusterA	1.79907	high
TCGA.AB.2843	-610.454	3487.5	2877.05	0.517128	clusterA	1.55937	high
TCGA.AB.2873	-272.318	3505.44	3233.12	0.471706	clusterA	1.55933	high
TCGA.AB.2952	-626.72	3512.31	2885.59	0.516055	clusterA	1.29897	high
TCGA.AB.2915	-668.671	3524.42	2855.75	0.519801	clusterA	1.42985	high
TCGA.AB.2992	-365.556	3534.31	3168.75	0.480017	clusterA	0.0712092	low
TCGA.AB.2851	-638.74	3536.3	2897.56	0.514549	clusterB	1.17207	high
TCGA.AB.2943	-997.576	3543.61	2546.04	0.558089	clusterB	2.20065	high
TCGA.AB.2933	-585.149	3545.12	2959.97	0.506671	clusterA	0.993945	low
TCGA.AB.2934	-513.495	3598.98	3085.48	0.490703	clusterB	0.990737	low
TCGA.AB.2971	-564.021	3608.03	3044.01	0.495998	clusterA	1.44943	high
TCGA.AB.2973	-2384.39	3795.35	1410.97	0.648529	clusterB	0.942782	low
TCGA.AB.2980	-178.593	3808.85	3630.26	0.47265	clusterA	0.474511	low
TCGA.AB.2950	-120.345	3917.21	3796.86	0.450514	clusterA	0.735885	low
TCGA.AB.3007	-476.992	4002.82	3525.83	0.476205	clusterA	-0.581307	low
TCGA.AB.2919	-513.539	4632.86	4119.32	0.412422	clusterA	0.997176	low

## Sheet: TableS9
Table-S9: Expression of immune check-points between ClusterA and B in AML patients.
Sample	Cluster group	PDCD1	CD274	HAVCR2	CTLA4	LAG3	group	PRG-score
TCGA.AB.2987	clusterB	3.43747	0.536285	17.9555	4.69957	1.87218	high	2.43153
TCGA.AB.2981	clusterB	0.920327	1.52322	22.0202	0.855714	0.189271	high	1.32042
TCGA.AB.2805	clusterB	0.669042	0.25295	19.5692	0.449304	1.49233	high	1.28474
TCGA.AB.2888	clusterA	0.44623	0.567703	19.2945	3.7575	0.66881	high	1.13798
TCGA.AB.2836	clusterB	1.00916	0.403053	17.9295	1.03634	0.80228	high	1.34861
TCGA.AB.2873	clusterA	1.14426	0.318958	17.5227	0.871617	0.406768	high	1.55933
TCGA.AB.2828	clusterA	0.220897	0.143988	17.0144	0.102793	0.0916837	low	0.972955
TCGA.AB.2973	clusterB	0.608419	0.559778	16.5063	0.330926	0.637692	low	0.942782
TCGA.AB.2851	clusterB	2.19922	0.201541	16.4575	0.270369	0.343859	high	1.17207
TCGA.AB.2937	clusterA	1.63063	0.0456049	16.2622	0.265111	1.67973	low	0.584703
TCGA.AB.2916	clusterB	0.43726	1.18378	15.404	1.09953	0.69701	high	1.12833
TCGA.AB.2870	clusterA	0.494565	0.933189	15.0748	0.552943	0.279914	low	0.694017
TCGA.AB.2815	clusterA	0.0809835	0.54177	14.7167	0.0807543	0.0933678	low	0.563309
TCGA.AB.2955	clusterB	2.62088	0.740005	14.7068	0.208152	0.128354	low	0.883465
TCGA.AB.2858	clusterA	0.481433	0.247748	14.5813	0.765113	0.333033	low	-0.249066
TCGA.AB.2881	clusterA	0.641839	0.322954	14.5767	0.881809	1.31225	low	0.576461
TCGA.AB.2845	clusterA	0.640516	0.410334	14.2672	0.677807	0.307443	low	0.406462
TCGA.AB.2924	clusterA	1.01511	0.123722	13.9622	0.532759	0.110875	low	0.928575
TCGA.AB.3000	clusterB	0.709269	0.396732	13.9071	0.892251	0.159991	low	0.419157
TCGA.AB.2875	clusterA	0.463152	0.424545	13.4727	0.923683	0.550666	low	0.803799
TCGA.AB.2884	clusterA	3.05778	0.813382	13.3728	1.25206	0.357648	high	1.11345
TCGA.AB.2892	clusterA	0.164101	0.295565	13.3146	0.310909	0.26109	low	0.730378
TCGA.AB.2900	clusterA	5.76238	0.519157	13.2655	0.289861	0.272052	high	1.08614
TCGA.AB.2889	clusterA	0.303659	0.372059	13.1145	0.490247	0.470128	low	0.224651
TCGA.AB.2882	clusterB	1.64778	1.92341	12.9243	3.75378	4.72623	high	2.38524
TCGA.AB.2825	clusterB	1.92816	0.391894	12.8855	0.274672	0.123293	high	1.9705
TCGA.AB.2886	clusterA	0.431601	0.229508	12.8322	0.172152	0.218945	low	-0.517725
TCGA.AB.2946	clusterA	1.22513	0.778804	12.8079	0.201216	0.279173	low	0.551705
TCGA.AB.2914	clusterA	0.494328	0.313088	12.6685	0.284382	0.539234	low	0.784051
TCGA.AB.2932	clusterB	0.261151	0.097738	12.6527	0.865717	0.344881	low	0.885589
TCGA.AB.2915	clusterA	1.34888	2.0538	12.5734	0.845865	3.16482	high	1.42985
TCGA.AB.2846	clusterA	0.129679	0.207615	12.3314	0.488512	0.159477	low	0.550745
TCGA.AB.2826	clusterA	0.292282	0.118745	11.9942	0.429513	0.202188	low	0.981083
TCGA.AB.2891	clusterA	5.75084	0.409096	11.9471	2.1589	0.280812	high	1.17127
TCGA.AB.2942	clusterA	0.761204	0.522293	11.9387	0.421694	0.198925	low	0.473845
TCGA.AB.2876	clusterA	0.270939	0.333075	11.9368	0.135086	0.0832992	low	0.0508619
TCGA.AB.2865	clusterB	1.12518	2.38043	11.4241	0.712376	6.44915	high	1.18537
TCGA.AB.2970	clusterB	0.418865	0.602055	11.1492	0.460888	1.14902	high	1.5041
TCGA.AB.2843	clusterA	1.30867	0.587735	11.1073	1.99303	1.3826	high	1.55937
TCGA.AB.2880	clusterB	1.45358	0.170005	11.0981	0.329425	0.239954	low	0.799713
TCGA.AB.2806	clusterA	0.291334	0.131182	10.9487	0.205777	0.0671771	low	0.109725
TCGA.AB.2929	clusterB	0.608298	0.743455	10.7077	1.86522	3.11387	high	2.07971
TCGA.AB.2866	clusterA	4.14474	0.162817	10.5322	0.978041	0.919236	low	0.836292
TCGA.AB.2894	clusterB	1.05195	0.347426	10.5053	0.234844	0.727688	high	1.16564
TCGA.AB.2830	clusterA	0.767222	0.435944	10.4016	1.16351	0.652354	low	1.03503
TCGA.AB.3009	clusterA	0.129597	0.219129	10.2373	0.332307	2.25404	low	0.639102
TCGA.AB.2995	clusterB	1.3343	1.54494	10.0307	1.4666	6.49253	high	1.80121
TCGA.AB.2835	clusterB	0.423602	0.0330285	9.92997	0.320003	0.133195	high	1.2452
TCGA.AB.2921	clusterA	0.59479	0.267126	9.85619	0.420566	0.920148	high	1.23529
TCGA.AB.2984	clusterB	1.41398	0.080849	9.82239	0.739166	0.679253	low	0.933934
TCGA.AB.2818	clusterA	0.495376	0.610271	9.61032	0.284409	0.24922	low	0.930596
TCGA.AB.2859	clusterB	0.911609	1.47892	9.56546	1.77184	1.83838	high	1.88019
TCGA.AB.2913	clusterB	0.73754	0.246702	9.44759	0.330954	1.07141	high	1.43359
TCGA.AB.2814	clusterB	0.46922	1.12163	9.42254	0.196213	1.40304	high	1.51626
TCGA.AB.2808	clusterA	0.258713	0.207099	9.40126	0.114658	0.15908	low	0.664991
TCGA.AB.2874	clusterA	1.46526	0.141936	9.23503	0.0687584	0.143097	low	-0.451547
TCGA.AB.3008	clusterB	0.816236	0.680754	9.10343	0.812266	0.564634	low	0.787849
TCGA.AB.2975	clusterA	4.50729	0.577614	9.02523	0.244839	1.07975	high	1.09361
TCGA.AB.2839	clusterB	0.905567	0.224375	8.89077	0.783611	1.78648	high	1.82863
TCGA.AB.2979	clusterA	1.07866	0.135687	8.86508	0.382436	0.339919	low	0.130864
TCGA.AB.2871	clusterB	1.84192	0.902728	8.85182	2.97372	3.2036	high	2.67637
TCGA.AB.2944	clusterB	8.98072	0.582822	8.82931	0.695438	10.3614	high	2.27435
TCGA.AB.2948	clusterA	0.96079	0.30751	8.59514	0.993122	1.26442	low	0.564157
TCGA.AB.2885	clusterB	1.73566	0.266053	8.49814	0.331419	6.59079	high	1.93915
TCGA.AB.2977	clusterA	3.04706	0.251478	8.45076	0.673616	5.31926	low	0.378495
TCGA.AB.2863	clusterA	0.74859	0.351437	8.26921	0.222632	0.581435	high	1.12185
TCGA.AB.2986	clusterB	0.394962	0.309293	8.16893	0.954113	0.962196	high	1.19473
TCGA.AB.2817	clusterA	0.269867	0.476143	7.92717	0.46132	2.08017	high	1.27196
TCGA.AB.2822	clusterB	0.397889	0.448888	7.88376	0.274682	0.22231	high	1.22893
TCGA.AB.2819	clusterA	0.236918	0.216746	7.79005	0.419996	0.582717	low	0.303291
TCGA.AB.2917	clusterB	0.747366	1.43583	7.78132	0.529956	1.19483	high	1.52655
TCGA.AB.2896	clusterB	1.28133	0.258405	7.73657	0.345324	0.155712	high	2.09356
TCGA.AB.2856	clusterA	0.699397	0.0935775	7.58696	0.530037	0.551544	low	0.747301
TCGA.AB.2965	clusterB	0.446952	0.313642	7.54186	0.748562	0.112429	high	1.61324
TCGA.AB.2849	clusterB	1.25893	0.51664	7.33726	1.17591	4.60788	high	1.44189
TCGA.AB.2933	clusterA	0.428408	0.339877	7.33086	0.640793	2.56839	low	0.993945
TCGA.AB.2918	clusterA	4.18401	0.24607	7.2339	0.13245	0.21133	low	0.858662
TCGA.AB.2930	clusterA	1.4085	0.365508	7.1785	0.264096	0.199863	low	0.685547
TCGA.AB.2940	clusterA	0.689926	1.11466	6.96385	0.335987	0.643745	low	1.00415
TCGA.AB.2811	clusterA	0.854508	0.104023	6.9189	0.861252	0.78179	low	0.97979
TCGA.AB.2934	clusterB	0.683376	1.60122	6.50463	1.1889	0.694005	low	0.990737
TCGA.AB.2994	clusterA	0.696527	0.179218	6.48871	0.767667	1.29332	low	0.38683
TCGA.AB.2935	clusterB	1.33448	1.34114	6.38658	2.72403	3.5622	high	3.2177
TCGA.AB.2988	clusterB	2.30955	0.299264	6.3528	1.07695	0.402283	high	1.77805
TCGA.AB.2931	clusterA	0.609295	0.339676	6.28534	0.329101	0.184399	high	2.84838
TCGA.AB.2939	clusterB	0.520705	0.130358	6.24887	0.8421	0.175232	low	-0.224793
TCGA.AB.2867	clusterA	0.822979	0.14117	5.75505	2.68421	0.687903	high	1.79907
TCGA.AB.2963	clusterA	0.085435	0.263792	5.75172	0.158216	0.3546	high	1.16865
TCGA.AB.2844	clusterA	0.637037	0.137228	5.67257	0.162502	0.420176	low	0.961354
TCGA.AB.2996	clusterA	0.480615	0.741982	5.57333	1.02241	0.265974	low	0.714367
TCGA.AB.2966	clusterB	0.307913	0.363512	5.47574	0.325103	1.56618	low	0.961112
TCGA.AB.2992	clusterA	0.466644	0.551428	5.42669	0.292982	0.561916	low	0.0712092
TCGA.AB.2862	clusterA	0.460657	0.104305	5.36578	0.404231	0.305915	low	0.206514
TCGA.AB.2847	clusterB	1.28179	0.622139	5.32629	1.0603	3.45605	high	1.37522
TCGA.AB.2890	clusterB	1.64495	0.91932	5.28832	3.50989	3.13229	high	4.43997
TCGA.AB.2869	clusterA	0.654314	0.39715	5.16531	0.451705	0.266932	high	2.10389
TCGA.AB.2901	clusterA	0.246194	2.28891	5.03488	0.0981988	0.227074	high	2.59901
TCGA.AB.2971	clusterA	1.94218	0.524466	5.03329	3.20223	0.58529	high	1.44943
TCGA.AB.2912	clusterA	0.607677	0.274809	5.00417	0.495783	0.382148	low	1.03023
TCGA.AB.3012	clusterA	0.468082	0.127966	4.77985	0.160448	0.313679	low	0.424346
TCGA.AB.3002	clusterA	19.0894	0.213555	4.74696	0.7759	0.68179	high	1.20337
TCGA.AB.2927	clusterB	1.02235	0.573936	4.74322	1.85356	3.67538	high	1.83868
TCGA.AB.2983	clusterB	0.649725	0.426299	4.69394	0.356337	0.764065	low	0.890535
TCGA.AB.2998	clusterA	1.54079	0.407995	4.56396	0.104417	0.124176	low	0.281189
TCGA.AB.2908	clusterA	3.24253	0.275806	4.51239	1.6434	1.7796	low	0.8854
TCGA.AB.2956	clusterA	1.01766	0.157825	4.35392	0.625548	0.289302	high	1.39847
TCGA.AB.2952	clusterA	1.88865	0.587341	4.29648	1.40909	7.70729	high	1.29897
TCGA.AB.3001	clusterA	0.962603	0.357761	4.25977	0.373286	0.838521	low	0.823545
TCGA.AB.2841	clusterA	0.188577	0.0582257	4.22685	0.263261	0.391347	low	0.196956
TCGA.AB.2950	clusterA	0.525949	0.131462	4.11706	0.449538	0.395012	low	0.735885
TCGA.AB.2938	clusterB	1.91506	6.84054	3.9988	2.24664	2.35728	high	1.30239
TCGA.AB.2895	clusterB	0.963123	0.447038	3.88309	0.831819	0.300463	high	1.66428
TCGA.AB.2928	clusterB	0.922329	0.496884	3.87628	0.914965	4.96463	high	1.91488
TCGA.AB.2857	clusterA	1.74002	1.89799	3.86792	3.23291	1.29625	high	1.81914
TCGA.AB.2925	clusterA	0.516944	0.0648835	3.65058	0.125727	0.287823	high	1.03715
TCGA.AB.2943	clusterB	0.876816	0.656312	3.53643	3.66956	1.1028	high	2.20065
TCGA.AB.2976	clusterA	0.539192	0.473334	3.48118	0.790686	0.0767917	high	1.41569
TCGA.AB.2820	clusterB	20.5969	0.250291	3.36104	0.506085	5.82208	high	3.86447
TCGA.AB.2920	clusterB	2.2935	0.168607	3.36092	0.667045	21.7582	low	0.697535
TCGA.AB.2936	clusterB	0.741024	0.700412	3.35331	1.62866	1.18213	high	1.3985
TCGA.AB.2883	clusterA	0.679355	0.0635636	3.28344	0.164226	0.640836	low	0.385848
TCGA.AB.2853	clusterA	0.0777175	0.226632	3.25365	0.0904138	0.295688	high	1.60334
TCGA.AB.2893	clusterA	0.817934	0.0180392	3.24679	0.47772	0.476896	low	0.745779
TCGA.AB.2941	clusterB	0.369938	6.62364	3.01999	1.32292	0.105892	high	1.8872
TCGA.AB.2812	clusterA	0.877141	0.169268	3.00307	0.0624756	0.0650106	high	1.88412
TCGA.AB.2899	clusterA	0.643072	0.471322	2.98895	0.524661	3.43746	low	0.780791
TCGA.AB.2911	clusterB	1.52346	0.349613	2.89457	1.02645	2.60616	high	1.15024
TCGA.AB.2959	clusterB	0.249848	1.03847	2.71288	1.36069	2.28672	high	1.305
TCGA.AB.2834	clusterA	0.273865	0.133103	2.63805	0.136545	0.494667	low	0.74942
TCGA.AB.2821	clusterA	0.576339	0.330483	2.51656	1.03447	1.19605	high	1.20815
TCGA.AB.2999	clusterA	0.221569	0.178158	2.45496	1.89182	0.229907	low	0.224185
TCGA.AB.2980	clusterA	0.342152	0.274674	2.22849	0.532246	0.170413	low	0.474511
TCGA.AB.2991	clusterA	1.149	0.134382	2.07039	0.920068	1.14406	low	0.246036
TCGA.AB.2823	clusterA	0.222853	0.0876977	2.06168	0.0653596	0.335524	low	0.549454
TCGA.AB.2982	clusterA	0.76488	0.342823	1.68656	0.910338	0.512041	low	0.681176
TCGA.AB.2861	clusterA	1.0035	0.112963	1.63817	0.703586	0.249468	high	1.12852
TCGA.AB.2813	clusterA	1.16654	0.311002	1.49183	0.462491	0.466673	low	0.92074
TCGA.AB.2840	clusterA	1.5458	0.570874	1.20267	0.961126	0.100642	low	-0.0673056
TCGA.AB.2949	clusterA	1.91797	0.27636	1.19378	0.43351	13.2676	high	1.5866
TCGA.AB.2878	clusterA	0.554887	0.863783	0.909686	0.733145	1.12275	high	1.69501
TCGA.AB.2842	clusterA	0.884087	0.183246	0.66191	0.0612212	0.127411	high	1.4998
TCGA.AB.2872	clusterA	0.750454	0.117535	0.634642	0.146412	0.135425	low	-0.275897
TCGA.AB.2898	clusterA	0.818224	0.313349	0.613333	0.341543	2.86954	low	0.423595
TCGA.AB.3007	clusterA	0.409939	0.187517	0.56532	0.423919	0.441119	low	-0.581307
TCGA.AB.2910	clusterA	0.106164	0.0303515	0.517878	0.270541	0.130559	low	0.830999
TCGA.AB.3011	clusterA	2.45321	0.125106	0.479006	0.330577	0.473942	high	1.35704
TCGA.AB.2810	clusterA	1.73373	0.0234786	0.443712	0.0682431	0.962609	high	1.61802
TCGA.AB.2990	clusterA	1.423	0.308707	0.41866	0.514724	0.77205	high	1.33553
TCGA.AB.2919	clusterA	0.23096	0.17828	0.328901	0.129547	0.698983	low	0.997176
TCGA.AB.2897	clusterA	3.65978	0.0636879	0.27511	0.317341	0.122303	low	0.579448
TCGA.AB.2877	clusterA	5.56173	0.0908602	0.255116	0.704252	0.7084	high	1.52495

## Sheet: TableS10
Table-S10: Differentially expressed genes between ClusterA and B in the AML patients (ClusterB vs ClusterA)
Gene	baseMean	log2FoldChange	lfcSE	stat	pvalue	padj
RORB	37.0514	3.01252	0.423213	7.1182	1.09347e-12	4.05021e-08
PRDM5	23.9678	2.44453	0.386222	6.32934	2.46214e-10	3.93093e-06
NPFFR1	8.5144	-1.90737	0.30326	-6.28955	3.1838e-10	3.93093e-06
KCNIP1	21.7806	2.47129	0.400708	6.16732	6.94564e-10	6.43167e-06
NLRP2	8.45675	3.13723	0.512214	6.12484	9.07738e-10	6.54734e-06
TLE6	288.433	-2.75863	0.452233	-6.10002	1.06058e-09	6.54734e-06
None	10.7404	2.43935	0.426625	5.71777	1.0793e-08	5.71102e-05
CYYR1	170.35	2.8813	0.509467	5.65553	1.55364e-08	7.19338e-05
TAC3	5.92606	1.82518	0.337381	5.40986	6.30727e-08	0.000218993
OSBPL6	41.6441	1.76522	0.327648	5.38754	7.14278e-08	0.000218993
PRSS2	50.0608	2.11498	0.393018	5.38139	7.39147e-08	0.000218993
DOCK3	178.983	1.47095	0.274116	5.36616	8.04306e-08	0.000218993
TIMP3	25.721	2.06631	0.385561	5.35922	8.35827e-08	0.000218993
RUNX1T1	21.5091	2.28829	0.427293	5.3553	8.54122e-08	0.000218993
GPAT2	70.1655	1.62803	0.304389	5.3485	8.86849e-08	0.000218993
FAT1	106.583	2.26431	0.424548	5.33345	9.63645e-08	0.000223084
CASP4	2.20095	-3.14173	0.595324	-5.27736	1.31061e-07	0.000280179
None	80.2392	-1.01402	0.1924	-5.27036	1.36156e-07	0.000280179
ZSCAN4	4.60838	2.09463	0.399194	5.24714	1.54482e-07	0.000301158
LINC00355	15.8497	1.74194	0.334622	5.2057	1.93268e-07	0.000357933
PKLR	171.259	1.85787	0.360368	5.15547	2.5299e-07	0.000425943
LYNX1	50.1989	1.45843	0.287095	5.07997	3.77498e-07	0.000607936
GALNT5	42.9627	1.98153	0.391989	5.05505	4.30282e-07	0.000664068
MAOA	91.998	1.71472	0.341426	5.02224	5.10722e-07	0.00073654
SEZ6L2	35.9446	-1.48556	0.297234	-4.99795	5.79433e-07	0.000794897
SOSTDC1	25.8389	1.98273	0.402536	4.92561	8.40993e-07	0.00111251
LINC00689	14.8757	1.72981	0.354148	4.88443	1.03731e-06	0.00128073
PLAAT1	3.11778	3.21484	0.668254	4.8108	1.50328e-06	0.00174005
SERPINE2	287.771	1.49907	0.312182	4.80192	1.5715e-06	0.00174076
RBFOX1	1.36918	-1.62566	0.339187	-4.79281	1.64459e-06	0.00174076
GLI2	133.289	2.40365	0.502362	4.78469	1.71249e-06	0.00174076
PPP1R27	192.777	1.6031	0.335113	4.78376	1.72046e-06	0.00174076
TSPEAR-AS1	14.8041	2.11053	0.441719	4.77801	1.77042e-06	0.00174076
COL6A5	28.9415	1.97358	0.413206	4.77626	1.78588e-06	0.00174076
FENDRR	4.0454	2.48366	0.523683	4.74268	2.10913e-06	0.00200314
OLAH	8.48523	1.72805	0.367185	4.70623	2.52345e-06	0.00233671
CPEB1	14.6853	1.24197	0.264362	4.69798	2.62752e-06	0.00237374
STAC	35.4091	2.07302	0.44267	4.68299	2.82721e-06	0.00249333
DUOX2	14.4381	1.16824	0.252068	4.63461	3.57618e-06	0.00297325
ADAMTS3	172.185	2.01075	0.43417	4.63126	3.63445e-06	0.00297325
KLHDC8A	26.9763	1.72075	0.371814	4.62798	3.69248e-06	0.00297325
PAQR9	31.3665	1.91274	0.414114	4.61888	3.85811e-06	0.00301471
UNCX	47.8462	2.47223	0.535546	4.61628	3.90675e-06	0.00301471
MYL4	144.367	1.5902	0.344999	4.6093	4.04026e-06	0.00301958
TMEM63C	109.113	1.55936	0.338443	4.60746	4.07611e-06	0.00301958
PRMT8	4.4331	-1.62738	0.355509	-4.57762	4.70302e-06	0.00337869
KCNIP1-OT1	15.2962	1.77498	0.388217	4.57213	4.82796e-06	0.00337869
SLC6A19	46.8472	1.92248	0.420505	4.57184	4.83452e-06	0.00337869
KLKP1	1.4674	-2.10554	0.461679	-4.56062	5.10028e-06	0.00349762
PIR	38.1027	1.31098	0.2877	4.55677	5.19472e-06	0.00349762
UNC93A	1.07045	-2.27733	0.502211	-4.5346	5.77125e-06	0.00365419
None	6.99202	1.5015	0.331141	4.53431	5.7791e-06	0.0037554
PURPL	14.1415	1.9089	0.421447	4.52939	5.91541e-06	0.0037777
SPAG17	46.9025	1.21957	0.269674	4.52239	6.11466e-06	0.00383876
ARHGAP42	47.9849	1.29728	0.287359	4.51448	6.34718e-06	0.00391832
UTS2	11.1188	1.60958	0.35872	4.48702	7.22265e-06	0.00438569
RNU11	35.001	-1.03264	0.231066	-4.46901	7.85822e-06	0.00469466
U3	190.75	-1.07831	0.242108	-4.45383	8.43514e-06	0.00495932
SHISA7	60.2003	1.3185	0.296587	4.44559	8.76507e-06	0.00507279
C6orf141	5.70676	2.24156	0.506744	4.42347	9.71294e-06	0.00553488
YBX2	17.495	1.25902	0.284872	4.41961	9.88787e-06	0.00554919
H2AW	27.9643	1.52202	0.345386	4.40673	1.04945e-05	0.00580171
NR4A3	143.682	-1.16271	0.264858	-4.38993	1.13386e-05	0.0061436
SLC10A2	24.737	3.51962	0.802119	4.38791	1.14446e-05	0.0061436
NGB	4.84318	-2.30579	0.527644	-4.36996	1.24267e-05	0.00657548
CHMP1B2P	8.43125	2.06612	0.473437	4.36409	1.27652e-05	0.00658033
FHL2	161.477	1.084	0.248474	4.36261	1.28521e-05	0.00658033
NUDT11	14.6384	1.88559	0.432412	4.36063	1.29688e-05	0.00658033
MNX1	2.79255	-1.37383	0.316018	-4.34732	1.3781e-05	0.00689794
NMU	21.1151	1.77315	0.408369	4.34202	1.41177e-05	0.00697228
KRT13	10.5919	1.8298	0.422571	4.33017	1.48995e-05	0.00725372
None	19.4762	-1.33042	0.307433	-4.32753	1.50793e-05	0.00725372
FEZ1	43.287	1.28578	0.297727	4.31864	1.5699e-05	0.00741277
OVCH1	12.8465	1.79174	0.415034	4.31709	1.58102e-05	0.00741277
B3GALT5	2.99562	1.68951	0.392229	4.30746	1.65137e-05	0.00764491
GJA4	40.4853	1.10533	0.257458	4.29325	1.76078e-05	0.00785774
CDH6	12.456	1.40967	0.330396	4.2666	1.98474e-05	0.00872971
TBC1D12	151.88	1.39143	0.326343	4.26371	2.01058e-05	0.00872971
CFAP46	34.3827	1.37841	0.323426	4.26191	2.02688e-05	0.00872971
CA1	3585.16	1.49785	0.352081	4.25427	2.09734e-05	0.00884405
CA3	53.4683	1.08175	0.254298	4.25386	2.10118e-05	0.00884405
TSPEAR-AS2	12.5587	1.40999	0.333057	4.23348	2.30099e-05	0.00947085
NLRP3	2.37265	2.76066	0.652106	4.23346	2.30123e-05	0.00947085
GYG2P1	4.74695	2.15476	0.510191	4.22343	2.40615e-05	0.00968553
TGM3	9.47833	1.72111	0.407746	4.22103	2.43184e-05	0.00968553
KIF5A	28.1066	1.40012	0.333096	4.20334	2.63004e-05	0.0102878
GALNT18	20.3667	1.84403	0.438782	4.2026	2.63862e-05	0.0102878
ELAVL4	7.33968	1.64687	0.393293	4.1874	2.82171e-05	0.0108719
MYOM3	3.96231	-1.01866	0.243388	-4.18536	2.84713e-05	0.0108719
HBBP1	16.9616	1.78215	0.427027	4.17338	3.00116e-05	0.0113432
None	86.6082	1.4172	0.340118	4.1668	3.08909e-05	0.0115576
ELN	176.483	1.47222	0.356155	4.13366	3.57032e-05	0.012907
OVCH1-AS1	7.06897	1.39886	0.338507	4.13245	3.58915e-05	0.012907
MYRFL	23.2515	-1.54622	0.374908	-4.12427	3.71919e-05	0.0131199
GDI2P2	74.3651	-1.17409	0.285378	-4.11414	3.88622e-05	0.0134406
None	13.467	1.57691	0.38347	4.11221	3.91896e-05	0.0134406
PCLO	13.0701	1.49615	0.365	4.09905	4.14847e-05	0.0140972
NKAIN2	34.6645	1.95092	0.4772	4.08827	4.34604e-05	0.0146343
TAL1	1104.25	1.28207	0.313919	4.08408	4.42525e-05	0.0146349
None	5.52594	-1.06677	0.261899	-4.0732	4.6371e-05	0.0151998
IL1R2	141.544	1.6404	0.40434	4.05698	4.97108e-05	0.0160112
None	14.983	1.07894	0.266271	4.05205	5.07704e-05	0.0162115
ESPNL	26.776	1.21856	0.302398	4.02966	5.58579e-05	0.0173864
None	1.83515	2.02278	0.502682	4.02397	5.72254e-05	0.0176636
None	6.29197	1.08075	0.269593	4.00883	6.1021e-05	0.0186795
GXYLT2	89.4558	-1.52248	0.38013	-4.00515	6.19769e-05	0.0188166
VSTM4	71.2151	1.42562	0.357341	3.98953	6.62044e-05	0.0198245
KLRF2	5.23726	2.12393	0.534563	3.97321	7.09112e-05	0.0205199
TDRD1	4.08811	1.71236	0.431643	3.96707	7.27622e-05	0.0207809
FIGN	31.7142	2.37333	0.60084	3.95002	7.81447e-05	0.0216006
VWA2	11.5188	1.74784	0.443967	3.93686	8.25548e-05	0.0226506
None	5.66953	1.48646	0.379822	3.91357	9.09406e-05	0.0245871
PKDCC	20.914	1.36792	0.350702	3.90051	9.59908e-05	0.0254649
MIPOL1	7.53702	1.1234	0.288063	3.89985	9.62512e-05	0.0254649
RIMBP2	5.27973	1.71943	0.442189	3.88845	0.000100886	0.0260269
ESPN	74.789	1.2925	0.332947	3.882	0.0001036	0.0264644
CASC9	0.859987	-2.48224	0.643143	-3.85954	0.000113599	0.0106368
FOXC1	703.37	-1.59485	0.413715	-3.85494	0.000115756	0.0282554
GPC3	9.33611	1.6758	0.434929	3.85305	0.000116657	0.0282554
FREM1	31.1079	1.39835	0.362932	3.85293	0.000116714	0.0282554
None	11.8329	1.08919	0.283452	3.84259	0.000121742	0.028906
None	3.7111	2.07847	0.541772	3.83644	0.000124833	0.029451
AHSP	690.397	1.35756	0.354187	3.8329	0.00012664	0.0295569
CD177	24.4273	1.51648	0.396403	3.82561	0.00013045	0.0300116
LINC02904	35.3226	1.30371	0.341394	3.81878	0.000134116	0.030382
PCAT14	29.606	1.41667	0.371048	3.81803	0.000134521	0.030382
PROS1	89.1005	1.21932	0.321187	3.79629	0.000146876	0.0323758
IL7	91.6565	1.30744	0.344661	3.79341	0.000148593	0.0323758
STEAP1	3.32621	1.62332	0.428222	3.79083	0.000150142	0.032522
HPSE2	6.07925	1.74147	0.460049	3.78539	0.000153468	0.032888
OR52N5	4.97491	1.78108	0.470707	3.78383	0.000154433	0.032888
CHRNA3	13.5986	1.03204	0.273082	3.77923	0.000157315	0.0332968
SHANK2	19.6801	1.1395	0.301778	3.77596	0.00015939	0.0335444
CDH1	170.284	1.26627	0.335647	3.77264	0.00016153	0.0336128
HBG2	425.402	1.3033	0.346114	3.76553	0.000166195	0.0341992
ALDH1A1	408.711	1.40116	0.373048	3.75598	0.000172665	0.0349481
DISC1FP1	7.82563	1.40656	0.374822	3.7526	0.000175011	0.0352304
None	148.266	2.0308	0.542393	3.74415	0.000181003	0.0362397
None	1.39618	2.03241	0.543063	3.7425	0.000182201	0.0362835
TDRG1	1.28081	2.1586	0.577501	3.73783	0.000185612	0.0367651
TRPC1	58.9787	1.13058	0.303793	3.72156	0.000197995	0.0379387
CFI	36.227	1.32883	0.357149	3.72065	0.000198707	0.0379387
MYCT1	163.189	1.66396	0.448185	3.71267	0.000205088	0.0387574
TLCD4	283.308	1.28145	0.345523	3.70873	0.000208298	0.0391642
SYT17	109.441	1.21644	0.328308	3.70519	0.000211236	0.0393175
None	5.76932	-1.04461	0.282129	-3.7026	0.000213398	0.0393956
CYYR1-AS1	18.3979	2.12265	0.573373	3.70203	0.00021388	0.0393956
NECTIN4	25.0091	1.12926	0.30529	3.69898	0.000216467	0.0393956
NFYAP1	6.71337	3.40564	0.921869	3.69428	0.000220515	0.0393956
RPL7P28	10.9747	1.26139	0.341522	3.69345	0.000221228	0.0393956
CREB3L3	21.8699	1.28156	0.347116	3.69203	0.000222468	0.0394269
C1QC	248.693	1.40156	0.380271	3.68568	0.000228091	0.0397176
NBPF4	2.41081	1.86559	0.506337	3.68449	0.000229161	0.0397176
RYR2	10.8066	1.07252	0.291201	3.68308	0.000230432	0.0397176
RNVU1-29	14.9106	-1.05756	0.287198	-3.68233	0.00023111	0.0397176
PYGO1	21.3198	1.24871	0.33916	3.68178	0.000231614	0.0397176
GAD1	61.1279	1.14699	0.311868	3.67781	0.000235244	0.0398856
MRPS15P1	1.30071	1.405	0.382026	3.67775	0.000235299	0.0398856
ELFN2	31.9434	1.21141	0.329549	3.67596	0.000236955	0.0398856
SEC14L3	24.9935	1.22703	0.33438	3.66957	0.000242954	0.0401171
FUT1	90.0277	1.16359	0.317146	3.66893	0.000243564	0.0401171
LINC02059	3.74999	2.44454	0.666304	3.6688	0.000243692	0.0401171
AADACP1	11.0626	-1.39203	0.380132	-3.66197	0.000250281	0.0405268
SLC25A27	58.9306	1.30125	0.356803	3.64697	0.000265352	0.0421741
MIR1270	1.80081	1.41227	0.387368	3.64581	0.000266548	0.0421741
PAQR5	72.2485	1.20179	0.329726	3.64483	0.000267573	0.0421741
RNU5E-1	23.5626	-1.04149	0.286317	-3.63754	0.000275256	0.0426588
IL1B	0.99935	-2.11152	0.581802	-3.62927	0.000284221	0.00265424
EGR4	4.94112	1.34685	0.371949	3.62106	0.000293402	0.0449176
None	1.23375	2.23034	0.616409	3.61828	0.000296565	0.0450196
SEC14L6	3.25069	1.24622	0.344684	3.61553	0.000299738	0.0451314
ZFPM2	18.6285	1.25244	0.347338	3.60583	0.000311151	0.0462265
KIR2DL1	9.05243	1.06375	0.295386	3.60122	0.000316723	0.0465533
OR7E104P	3.10798	1.47757	0.411513	3.59058	0.000329946	0.0481149
SLITRK6	8.32096	2.70353	0.758083	3.56628	0.000362089	0.0498943
PSCA	14.6753	1.00931	0.283055	3.56576	0.000362802	0.0498943
SCDP1	1.72821	1.18256	0.331721	3.56493	0.000363955	0.0498943
MOCS1	36.6116	1.20383	0.337827	3.56346	0.000366002	0.0498943
ELOVL7	200.487	1.10407	0.310011	3.56137	0.00036892	0.0498943
RNU6-977P	9.6378	-1.0042	0.282444	-3.55541	0.000377394	0.050813
TMEM98	31.6017	1.37046	0.385877	3.55155	0.00038297	0.051026
CLCN4	155.201	1.09812	0.310264	3.5393	0.000401186	0.0523237
NFATC4	30.8994	1.147	0.32423	3.53761	0.000403768	0.0524756
PDPN	17.6032	-2.37416	0.671898	-3.53351	0.000410076	0.0530066
TEX101	50.0795	-1.19701	0.339153	-3.52941	0.000416495	0.0535438
PREX2	38.798	1.29722	0.367632	3.5286	0.000417769	0.0535438
KBTBD12	27.8248	1.07243	0.304109	3.52647	0.000421132	0.0536491
HES3	1.55811	-1.27809	0.363487	-3.51619	0.000437784	0.0545978
None	14.1534	1.08248	0.30804	3.51408	0.000441273	0.0548481
None	49.0166	1.55692	0.444414	3.5033	0.000459528	0.0561746
FYB2	2.12455	2.64519	0.755305	3.50214	0.000461532	0.0562341
BDKRB2	1.52314	1.55453	0.444798	3.49491	0.000474214	0.0574016
MBL1P	10.2733	1.22882	0.352004	3.49092	0.000481366	0.0578889
None	17.8419	1.27633	0.366408	3.48337	0.000495143	0.0586316
SCN7A	2.52728	1.21064	0.34826	3.47624	0.0005085	0.0597932
ART4	60.5378	1.20314	0.346824	3.469	0.000522393	0.0608473
UCA1	45.0307	1.02021	0.295395	3.4537	0.000552954	0.06341
ELANE	1.49813	-2.24274	0.649622	-3.45238	0.000555666	0.0134162
SBK3	6.13373	1.53674	0.445619	3.44855	0.000563604	0.0638407
SLC25A24P1	5.55039	2.33364	0.677539	3.44429	0.000572566	0.0644643
NTNG1	12.5639	1.02389	0.297566	3.4409	0.00057979	0.0645024
RADX	47.1455	1.01421	0.294757	3.44085	0.000579895	0.0645024
None	2.8481	-1.53879	0.448377	-3.43191	0.000599337	0.0655688
PCDHGA3	8.05941	1.23866	0.361067	3.43054	0.000602372	0.0655688
BMP10	4.73122	1.3155	0.383558	3.42973	0.000604179	0.0655688
ALAS2	1839.4	1.20608	0.351716	3.42912	0.000605533	0.0655688
LINC00574	1.27135	1.08683	0.317084	3.42759	0.000608954	0.0655688
None	4.08321	1.29508	0.378651	3.42026	0.000625623	0.0665893
GYPE	119.543	1.08192	0.316771	3.41546	0.000636736	0.0673848
GRID1	15.4999	-1.30778	0.383562	-3.40956	0.000650673	0.0683304
RHAG	733.88	1.18309	0.347092	3.40858	0.000653014	0.0683304
TRBV16	4.59853	-1.11394	0.326805	-3.40857	0.00065305	0.0683304
RNVU1-28	1.98441	-2.04865	0.601355	-3.40673	0.000657453	0.0685974
None	1.99521	1.84908	0.543674	3.40108	0.000671208	0.068692
BGLT3	13.15	1.65435	0.486426	3.40102	0.000671342	0.068692
RN7SKP184	1.40524	-1.2607	0.371067	-3.3975	0.000680043	0.0689123
None	1.34112	1.68534	0.496143	3.39688	0.000681597	0.0689123
None	161.859	1.30196	0.383312	3.3966	0.000682281	0.0689123
None	1.5783	2.41307	0.711469	3.39168	0.000694665	0.0695416
None	2.68177	1.70301	0.502436	3.38952	0.000700162	0.0696389
MYT1L	8.57783	1.67063	0.493143	3.38773	0.000704737	0.0697953
FOXF2	3.54872	-1.93447	0.571358	-3.38574	0.000709872	0.0701164
NMUR1	201.579	1.01608	0.300659	3.37952	0.000726131	0.0704081
OR2C3	6.1216	1.52519	0.451663	3.37683	0.000733274	0.0709151
RNU1-61P	2.38619	-1.33171	0.394745	-3.37359	0.000741941	0.0711407
PCYT1B	84.1354	1.08358	0.321242	3.37309	0.00074329	0.0711407
DPEP1	57.5702	1.11373	0.330758	3.3672	0.000759354	0.0717889
NYAP2	3.45366	1.48317	0.440841	3.36441	0.000767076	0.0722964
MYO7A	356.344	1.1609	0.345241	3.36259	0.000772149	0.072543
SCGB3A2	2.79586	1.74104	0.517857	3.362	0.000773809	0.072543
C1QB	306.778	1.27848	0.380411	3.36079	0.000777193	0.072543
BMX	63.8678	-1.27907	0.381893	-3.34927	0.000810238	0.0741444
None	19.3398	1.44841	0.432563	3.34843	0.000812706	0.0741444
EGFEM1P	157.804	1.80482	0.539405	3.34594	0.000820035	0.0746292
None	51.5375	-1.03575	0.3102	-3.33898	0.000840867	0.0763376
PELATON	536.008	1.22509	0.367294	3.33544	0.000851655	0.076532
BPIFB1	2.04013	-1.04658	0.314148	-3.33149	0.000863832	0.0770996
None	1.21175	-1.67039	0.501643	-3.32983	0.000868984	0.077373
LETM1P2	7.83838	1.05307	0.316622	3.32596	0.000881148	0.0782398
PDE1A	22.5101	1.27116	0.382836	3.32037	0.000898982	0.0790819
None	4.14131	1.0619	0.321537	3.30257	0.000958043	0.0827177
CNN3	50.5729	1.01357	0.306985	3.30169	0.000961033	0.0827829
SERINC2	283.137	1.09967	0.333611	3.29628	0.000979736	0.0830476
TIMD4	52.7697	1.03369	0.313631	3.29589	0.000981089	0.0830476
CHST1	12.2934	1.0554	0.320733	3.2906	0.000999751	0.0841609
CFAP161	33.3674	1.0083	0.306556	3.28911	0.00100504	0.084414
ARHGEF28	39.3425	1.09195	0.332236	3.28666	0.00101382	0.0846559
None	7.51789	-1.15077	0.350477	-3.28343	0.00102551	0.0846971
WSCD1	13.2358	1.10655	0.337121	3.28235	0.00102947	0.0846971
RASSF10	1.74806	1.56966	0.47863	3.27948	0.00103998	0.0846971
CYP4F3	278.343	1.09347	0.33344	3.27936	0.00104042	0.0846971
SLC7A3	2.51059	1.3987	0.426979	3.2758	0.00105364	0.085025
C2	293.954	1.15225	0.351753	3.27574	0.00105386	0.085025
CNN2P6	5.1879	1.08292	0.330597	3.27565	0.00105419	0.085025
NALF2	9.30933	1.62201	0.497466	3.26053	0.00111203	0.0883899
ZNF883	31.0104	1.12228	0.344319	3.25941	0.00111646	0.0885517
BSND	5.21216	1.34544	0.41331	3.25528	0.0011328	0.089465
LRFN2	4.12663	1.32976	0.409272	3.24908	0.00115778	0.0910493
CSMD3	3.27929	1.45386	0.447956	3.24554	0.0011723	0.0919954
IFNL4	3.42566	1.24445	0.383881	3.24176	0.00118794	0.0920213
None	3.28726	1.21271	0.374109	3.24159	0.00118865	0.0920213
MTCO3P5	1.84317	-1.24374	0.383756	-3.24096	0.00119126	0.0920213
SHISA9	6.12728	1.10774	0.342019	3.23883	0.00120023	0.0922334
SNX18P3	134.175	-1.32087	0.408187	-3.23595	0.00121239	0.0929643
FGD5	263.772	1.3792	0.426787	3.23159	0.00123104	0.0932471
GACAT2	1.04492	-1.25469	0.388466	-3.22985	0.00123855	0.0100388
CCDC3	126.914	1.18394	0.366775	3.22797	0.00124673	0.0936019
CT45A1	4.31281	3.1339	0.970972	3.22759	0.00124838	0.0936019
HMGB1P30	3.82609	1.22697	0.380172	3.22741	0.00124916	0.0936019
CD46P1	4.16971	1.02085	0.316321	3.22726	0.00124981	0.0936019
POM121L2	1.22006	1.74327	0.540191	3.22714	0.00125032	0.0936019
TPRG1LP1	2.63996	1.38068	0.42962	3.21372	0.00131028	0.0957256
NKAIN1	5.34333	-1.2263	0.382463	-3.20633	0.00134438	0.0974271
GLDN	76.8185	1.08453	0.338299	3.20583	0.00134672	0.0974271
PGAP4	18.6338	1.21638	0.379572	3.20461	0.00135245	0.0974609
HOXC4	13.8481	1.01183	0.31641	3.19786	0.00138452	0.0987269
ANK1	2270.13	1.0777	0.337273	3.19533	0.00139673	0.0987269
ROS1	4.91512	-2.13465	0.671344	-3.17967	0.00147444	0.102107
OLFM4	42.0193	1.48626	0.467438	3.17959	0.00147482	0.102107
ROR1	6.89931	1.13947	0.35954	3.16924	0.00152837	0.104835
ARSDP1	3.65336	1.71969	0.543484	3.1642	0.00155512	0.105635
ZNF969P	6.13836	-1.3097	0.413962	-3.16382	0.00155715	0.105635
TRIM29	8.53885	1.13672	0.360026	3.15732	0.00159226	0.106843
TPTEP1	285.971	1.18882	0.377641	3.14801	0.00164387	0.108659
AK3P2	3.19352	1.16013	0.368822	3.14549	0.00165809	0.10921
None	0.910978	-2.87213	0.913406	-3.14442	0.00166418	0.0189743
RTP3	1.42886	1.51924	0.483225	3.14396	0.0016668	0.10921
ZNF560	6.2519	1.46424	0.467055	3.13505	0.00171827	0.111073
ZIM2	2.89927	1.88134	0.602254	3.12383	0.00178513	0.112336
MEIS3P2	4.79552	1.28323	0.410944	3.12263	0.00179241	0.112336
LRAT	3.37917	1.42292	0.456035	3.1202	0.00180727	0.113076
PLOD2	23.8944	1.13963	0.365523	3.11779	0.00182213	0.113431
GIPC2	5.84582	1.00162	0.321521	3.11525	0.00183787	0.113837
OTOGL	4.01556	1.29863	0.417265	3.11223	0.00185677	0.114375
SYTL4	316.684	1.08616	0.349046	3.11181	0.00185942	0.114375
HLA-V	29.2213	1.07412	0.345195	3.11163	0.00186056	0.114375
PDCL2	0.687235	1.47763	0.474895	3.11149	0.00186144	0.0347008
LINC01436	24.7108	1.85247	0.59538	3.1114	0.001862	0.114375
None	11.1664	1.17849	0.379206	3.10777	0.00188502	0.115007
TMEM51-AS1	21.8168	1.11723	0.359714	3.10589	0.0018971	0.115007
GAL	8.20792	1.05551	0.339879	3.10554	0.00189931	0.115007
REXO1L1P	4.20831	-1.36226	0.438659	-3.10551	0.00189952	0.115007
FREM2	2.13578	1.27101	0.410194	3.09855	0.00194469	0.116453
ANOS1	5.86918	1.31028	0.422898	3.09833	0.00194612	0.116453
TRPC5OS	8.42808	1.07315	0.346589	3.09631	0.00195943	0.116725
PCDHB5	4.45186	1.30536	0.42168	3.09561	0.00196407	0.116725
MME	108.747	1.04233	0.336752	3.09524	0.00196653	0.116725
NSG2	2.06246	1.04404	0.337419	3.09419	0.00197351	0.116725
PAQR9-AS1	5.9276	1.02833	0.33243	3.09338	0.00197888	0.116725
None	1.78313	1.13419	0.366652	3.09336	0.00197903	0.116725
None	2.72597	1.33385	0.431816	3.08894	0.00200874	0.117727
PLPP4	11.888	1.39409	0.452215	3.08281	0.00205054	0.119234
MAB21L3	11.2049	1.0834	0.351755	3.08	0.00207004	0.119975
None	116.742	-1.43935	0.467459	-3.0791	0.00207625	0.119975
LINC02575	5.59239	1.63288	0.531288	3.07344	0.00211603	0.120581
FAM167A-AS1	1.46904	-1.1667	0.379857	-3.07143	0.00213034	0.120729
RNF182	12.6747	1.254	0.408558	3.06934	0.00214536	0.120729
None	1.27843	-1.31696	0.429115	-3.06901	0.0021477	0.120729
PTPN5	3.20825	1.19759	0.390234	3.06889	0.00214857	0.120729
PCOLCE2	32.7345	1.33943	0.436539	3.06829	0.00215288	0.120729
None	1.05168	-1.66477	0.542857	-3.06668	0.00216453	0.0224918
PCSK2	1.63577	1.26624	0.41313	3.06499	0.00217674	0.121792
DLX3	2.88067	1.12674	0.368315	3.05917	0.00221951	0.122806
SNX18P9	8.58834	1.17181	0.383548	3.05518	0.00224926	0.123249
ADAMTS2	974.95	1.30461	0.427019	3.05517	0.00224936	0.123249
DAAM2-AS1	12.5011	1.05999	0.347166	3.05328	0.00226358	0.123662
FLT4	344.459	1.02001	0.334408	3.0502	0.00228692	0.124387
LINC01164	1.72382	1.56797	0.514233	3.04915	0.00229493	0.124402
SPOCK3	31.0884	1.58534	0.519982	3.04884	0.00229728	0.124402
CYCSP23	1.09791	-1.37239	0.45119	-3.0417	0.00235245	0.0013597
FBLN2	193.229	1.10248	0.362553	3.04088	0.00235888	0.125951
DEFA4	63.4721	1.27871	0.420523	3.04075	0.00235989	0.125951
DEFA3	42.6219	1.44069	0.473866	3.04028	0.00236356	0.125966
ADCY8	1.48586	-1.2657	0.416735	-3.03717	0.00238808	0.126907
GABRB2	2.73157	1.48698	0.489869	3.03547	0.00240163	0.12722
None	1.93622	1.40864	0.464712	3.03121	0.00243573	0.12779
NAP1L3	17.2632	1.00238	0.331261	3.02595	0.00247854	0.129121
None	5.12532	1.02758	0.340168	3.0208	0.00252111	0.130058
None	60.9364	1.11118	0.368153	3.01825	0.00254236	0.130755
None	5.1526	1.06355	0.352725	3.01525	0.00256766	0.131677
CASP1	0.793208	-3.27651	1.08764	-3.0125	0.00259102	0.0165423
KRT8P31	5.68875	1.40906	0.468046	3.01051	0.00260806	0.132905
None	1.24426	1.04805	0.34837	3.00845	0.00262585	0.133601
MIR130A	1.57788	1.20964	0.402634	3.00432	0.00266175	0.134524
PLCB4	168.734	1.1968	0.398456	3.0036	0.00266808	0.134524
FOXI2	1.51981	1.28593	0.428445	3.00138	0.00268756	0.134524
DEFA8P	2.31253	1.89111	0.630792	2.998	0.00271759	0.134819
None	5.043	1.33461	0.445408	2.99638	0.00273204	0.135141
PTCHD3P3	3.2222	1.36509	0.455593	2.9963	0.00273273	0.135141
CSPG4P13	18.9021	1.20119	0.401307	2.99318	0.00276085	0.135832
HNRNPDLP4	1.37829	1.65254	0.552194	2.99268	0.00276537	0.135832
MEG3	1164.97	1.43929	0.482228	2.98466	0.00283895	0.137538
FAM133A	1.11204	1.81368	0.608392	2.98111	0.0028721	0.0205235
EBF4	88.7021	-1.02833	0.345977	-2.97225	0.00295623	0.140616
THRAP3P3	9.55047	1.15195	0.387602	2.972	0.00295867	0.140616
IRF6	890.102	-1.41713	0.477231	-2.96948	0.00298302	0.140932
SRPX2	39.2118	1.16599	0.394494	2.95567	0.00311994	0.145253
None	1.75945	-1.06741	0.361158	-2.95551	0.00312153	0.145253
TCAM1P	18.1551	1.30656	0.44219	2.95474	0.0031293	0.145432
LINC01606	3.60605	1.83395	0.621549	2.95061	0.00317152	0.146777
HRC	3.81116	1.03517	0.350908	2.94997	0.00317805	0.146777
PRKAA2	1.89077	1.26755	0.430591	2.94374	0.00324272	0.148468
None	1.35034	1.55152	0.527295	2.94242	0.00325658	0.148757
FAM178B	115.217	1.03237	0.350861	2.94237	0.00325708	0.148757
TMEM74	6.006	1.1538	0.392456	2.93994	0.00328281	0.149563
CLCN3P1	2.56538	1.34857	0.45911	2.93736	0.00331017	0.150009
SCUBE1	1209.93	1.11619	0.38007	2.9368	0.00331623	0.150009
ZNF723	3.22059	1.11099	0.378509	2.93517	0.00333369	0.150483
ZBED9	3.01654	1.17966	0.402098	2.93377	0.00334878	0.150532
None	62.3954	1.20125	0.410183	2.92857	0.00340523	0.151698
IFIT1B	93.3578	1.09373	0.373943	2.92485	0.00344627	0.152509
None	1.05854	1.9903	0.68076	2.92365	0.00345955	0.00637408
RIPK4	1.24272	1.18563	0.405635	2.92291	0.00346774	0.153093
CACNG4	30.1263	1.01522	0.347571	2.9209	0.00349017	0.153534
LGALS14	1.44933	-1.33327	0.45673	-2.91916	0.00350978	0.153787
C6orf223	11.2792	1.10321	0.37808	2.91793	0.00352359	0.153787
LINC00540	13.2763	1.25666	0.430718	2.91759	0.00352746	0.153787
SNORA70E	1.11526	1.1152	0.382281	2.91723	0.00353161	0.00203928
None	1.23036	2.84908	0.977318	2.9152	0.00355464	0.153886
PI3	4.45035	1.75301	0.601701	2.91342	0.00357494	0.154463
FGF16	7.51063	1.46647	0.504173	2.90865	0.00362991	0.155553
KIF25-AS1	11.9057	1.62149	0.558369	2.90397	0.00368463	0.156529
PGA3	2.24262	2.0209	0.696103	2.90316	0.00369415	0.156699
LINC02399	1.19134	-1.15666	0.398444	-2.90295	0.0036967	0.0126836
None	1.90221	-1.14495	0.394572	-2.90175	0.0037109	0.156908
None	8.29387	1.66597	0.574734	2.89867	0.00374746	0.157198
None	7.98352	1.12728	0.389068	2.89738	0.00376296	0.157208
None	1.36984	2.27605	0.786509	2.89386	0.00380536	0.157336
PRICKLE2	25.5707	1.04371	0.36067	2.89381	0.00380598	0.157336
CAVIN1	719.412	1.04258	0.36046	2.89235	0.00382366	0.157891
POF1B	8.21618	1.08221	0.374463	2.89003	0.00385206	0.158273
None	1.22844	1.85486	0.642118	2.88867	0.00386879	0.158273
None	6.44578	1.2897	0.446958	2.8855	0.0039079	0.158273
GPR63	35.8197	1.06974	0.371092	2.88269	0.00394297	0.158273
GYPA	493.01	1.05177	0.365042	2.88124	0.0039611	0.158273
C2CD4B	2.63029	1.52397	0.530479	2.87283	0.00406816	0.160645
RN7SL341P	1.90217	1.09398	0.381188	2.86992	0.00410579	0.161483
EFCAB1	2.5413	1.15134	0.401383	2.86843	0.00412516	0.161483
DNAJB6P4	1.19668	1.03346	0.360758	2.86468	0.00417427	0.0078628
None	1.49519	1.31107	0.458317	2.86062	0.0042281	0.163105
None	5.80652	1.53884	0.538051	2.86002	0.00423615	0.163105
None	1.11621	1.57741	0.55195	2.85789	0.00426469	0.0204151
SCIRT	1.47299	1.01109	0.353837	2.85751	0.00426981	0.164023
RNGTTP1	1.97535	1.12933	0.395345	2.85658	0.00428236	0.164201
KCNE1B	14.1254	1.09308	0.382746	2.8559	0.00429155	0.16433
DLK1	85.7702	1.32589	0.4643	2.85567	0.00429459	0.16433
RORB-AS1	2.30823	2.01183	0.705773	2.85053	0.00436469	0.165644
RN7SKP102	3.98642	1.39655	0.490062	2.84974	0.00437556	0.165693
GPR20	6.22683	1.09503	0.384294	2.84945	0.00437943	0.165693
LHX6	172.128	1.13979	0.400881	2.84321	0.00446615	0.167688
None	1.77599	-2.61896	0.921198	-2.84299	0.0044692	0.167688
SCN9A	643.429	1.329	0.467824	2.84082	0.00449982	0.167688
H1-6	9.44961	-1.17397	0.413359	-2.84007	0.0045104	0.167688
TMSB15A	4.58735	1.11188	0.391747	2.83825	0.0045362	0.168307
STK19B	1.49283	1.40985	0.49688	2.8374	0.00454819	0.168343
KANK4	3.77834	1.03709	0.366049	2.8332	0.0046084	0.169805
PTPRD	119.04	1.24475	0.439381	2.83296	0.00461186	0.169805
CTNNA3	5.2403	1.11069	0.392664	2.82861	0.00467509	0.170466
None	6.94586	-1.09517	0.387754	-2.82439	0.00473714	0.171855
LDHAL6EP	1.43418	1.57994	0.561705	2.81275	0.00491196	0.173696
MYO18B	192.447	1.51406	0.538351	2.81241	0.00491715	0.173696
CETN4P	1.46542	1.01265	0.3602	2.81137	0.00493316	0.173858
ABCB10P4	1.13598	1.10986	0.395392	2.80698	0.00500086	0.0439403
LINC02319	3.33646	1.15608	0.412108	2.80529	0.00502708	0.175067
NANOGP9	1.75413	-1.13453	0.40453	-2.80456	0.0050385	0.175067
LINC02772	28.3909	1.18843	0.42469	2.79836	0.00513634	0.177288
None	1.78996	1.20457	0.430509	2.79802	0.00514162	0.177288
None	3.17339	1.19285	0.426423	2.79734	0.00515259	0.177288
NMNAT2	4.41368	1.11115	0.397325	2.79659	0.00516457	0.177288
FGF6	2.08477	1.50897	0.540787	2.79033	0.0052655	0.178196
SNX18P12	5.32324	1.18927	0.426481	2.78857	0.00529416	0.178196
None	2.68855	1.24323	0.446724	2.78299	0.00538612	0.179732
None	2.18547	1.14322	0.412161	2.77371	0.0055421	0.182032
CRISP3	28.0892	1.43562	0.517598	2.77363	0.00554353	0.182032
ERC2	2.10337	-1.23441	0.44529	-2.77215	0.00556882	0.182374
None	1.02887	-1.35327	0.48875	-2.76884	0.00562561	0.023846
ODF4	1.70237	-1.01773	0.367765	-2.76733	0.00565173	0.182778
None	7.84114	1.00452	0.362995	2.76732	0.00565191	0.182778
HMX3	1.94458	1.96774	0.712662	2.76111	0.00576056	0.184258
None	2.07904	1.9526	0.708723	2.7551	0.00586739	0.185592
ST6GALNAC5	2.76496	1.20233	0.437324	2.74929	0.00597254	0.187955
LINC02531	0.872875	-3.38552	1.23198	-2.74803	0.00599553	0.00166824
RPS24P14	1.35842	1.15802	0.422242	2.74256	0.00609625	0.189328
None	1.75339	1.27491	0.464877	2.74247	0.00609795	0.189328
LCNL1	47.1132	-1.00212	0.366328	-2.73557	0.0062272	0.191523
ISX	1.25424	1.44495	0.528349	2.73484	0.00624105	0.191523
EPB41L4A-DT	2.10964	1.11294	0.40754	2.73086	0.00631685	0.192256
CCL23	148.225	1.03804	0.381066	2.72406	0.00644855	0.193707
None	4.86231	1.08993	0.400346	2.72247	0.00647955	0.193707
ESRRG	3.10399	1.086	0.399123	2.72097	0.00650898	0.194028
None	1.06136	2.75902	1.01414	2.72055	0.00651735	0.03884
None	1.02766	1.54155	0.566929	2.71913	0.00654544	0.0393105
PLCG1	1.00687	-2.62757	0.968752	-2.71232	0.00668135	0.0152982
SHANK2-AS1	1.67319	1.24713	0.460366	2.70898	0.00674895	0.1983
RS1	37.0325	-1.15819	0.427551	-2.70889	0.00675097	0.1983
SAGE1	134.196	2.22821	0.825608	2.69887	0.00695759	0.202284
RNA5SP534	0.995145	1.41445	0.524745	2.6955	0.00702834	0.0126799
None	45.2772	-1.44229	0.535557	-2.69307	0.0070798	0.203916
THSD7A	488.834	1.2559	0.466607	2.69157	0.00711175	0.204359
None	0.859432	1.62805	0.605422	2.68912	0.00716399	0.010225
ARSLP1	1.40071	1.80186	0.670609	2.6869	0.00721186	0.205531
None	4.62055	1.23859	0.461487	2.68392	0.00727654	0.205957
CCDC144NL	3.43544	-1.1322	0.422099	-2.68231	0.00731152	0.206102
ANKRD20A4P	13.8473	1.12125	0.418843	2.67701	0.00742817	0.207966
LINC00323	1.65962	1.75676	0.656634	2.67541	0.00746383	0.208335
PKHD1	1.35693	1.08112	0.404905	2.67005	0.00758408	0.209951
LINC02048	2.61011	1.71631	0.645847	2.65746	0.00787326	0.212555
LINC01694	283.65	1.06201	0.399987	2.65512	0.00792809	0.213258
None	2.41243	1.02358	0.385764	2.65339	0.00796875	0.213594
Y_RNA	1.63991	1.09044	0.411364	2.65081	0.00803	0.214288
NOX3	0.701965	1.18444	0.446985	2.64983	0.00805313	0.00727673
MSRB1P1	1.10234	1.31439	0.496085	2.64953	0.00806048	0.00953057
None	4.99204	1.02183	0.385983	2.64735	0.0081125	0.214531
None	47.7052	-1.04064	0.393429	-2.64506	0.00816764	0.214712
AQP2	0.90857	1.0141	0.383875	2.64174	0.00824809	0.00214906
CT45A3	1.68454	2.4206	0.916891	2.64001	0.00829029	0.215605
GTF3AP6	0.788291	-1.14303	0.433586	-2.63623	0.00838337	0.0155459
LINC02377	0.910771	1.67104	0.633908	2.6361	0.00838662	0.020209
None	2.03199	1.13223	0.430675	2.62897	0.00856432	0.217866
NTS	0.887595	2.56354	0.975788	2.62714	0.00861047	0.009489
None	1.56951	1.23796	0.472452	2.62028	0.00878574	0.221462
MDH1P2	1.57586	1.18182	0.451519	2.61743	0.00885938	0.221902
None	14.838	-1.03051	0.394421	-2.61271	0.00898277	0.223368
None	21.6539	1.23172	0.471475	2.61248	0.0089888	0.223368
PCDHA3	3.12446	1.36338	0.522502	2.60933	0.00907186	0.223716
None	7.47204	1.73107	0.664345	2.60568	0.0091691	0.22503
THRB-IT1	2.64582	1.0892	0.418155	2.60477	0.00919357	0.22503
None	0.542736	-1.94309	0.747384	-2.59985	0.00932642	0.0332369
SLC6A12-AS1	1.13588	-1.24915	0.481532	-2.59411	0.00948365	0.0347469
FST	25.3482	1.0026	0.386562	2.59363	0.00949684	0.228417
TCEAL5	1.94083	1.14975	0.4446	2.58604	0.00970844	0.230446
IGSF11-AS1	0.699734	1.91318	0.740326	2.58424	0.00975948	0.0407684
SLC8A3	160.176	1.01536	0.394448	2.57412	0.0100495	0.233523
LINC02318	0.948453	1.14831	0.446408	2.57232	0.0101018	0.00143015
None	4.0841	1.18328	0.460126	2.57163	0.010122	0.234066
MECOM	96.2354	-1.10126	0.428756	-2.5685	0.0102141	0.23525
None	1.80863	1.06253	0.413977	2.56663	0.0102693	0.235817
LINC00939	1.39288	1.06834	0.416332	2.56607	0.0102858	0.235956
LINC02805	2.38195	1.08729	0.424106	2.56373	0.0103554	0.237354
None	5.63462	1.13536	0.44298	2.563	0.0103771	0.237594
GABRD	26.2383	-1.01151	0.395078	-2.56028	0.0104587	0.237906
BHLHE22	5.15313	1.24449	0.487229	2.55423	0.0106424	0.239633
LINC01097	1.7628	-2.17875	0.853732	-2.55203	0.0107096	0.240415
None	1.88275	-1.0828	0.424401	-2.55136	0.0107305	0.240737
MAGEE2	2.1937	1.14089	0.447384	2.55014	0.010768	0.24095
TRBV26OR9-2	6.5653	1.37482	0.539331	2.54913	0.0107993	0.24095
OR6K3	1.49724	1.20267	0.472535	2.54515	0.010923	0.242413
SOX21	1.75429	1.03235	0.40648	2.53973	0.0110937	0.243831
TAB2-AS1	1.08236	1.38365	0.54569	2.5356	0.0112254	0.0485876
PLSCR4	111.831	1.03137	0.407051	2.53377	0.0112843	0.245289
RPL36AP35	1.07265	1.24364	0.494688	2.514	0.0119371	0.0221006
PACSIN1	260.02	1.01878	0.405693	2.51121	0.0120318	0.252602
GABRA4	5.35318	1.09185	0.434966	2.51018	0.0120668	0.252647
GABRG2	0.927564	2.24715	0.896462	2.50669	0.0121869	0.0293145
H3P11	1.35569	1.39651	0.557145	2.50655	0.0121916	0.253801
None	1.11651	-1.03228	0.411926	-2.50599	0.0122108	0.0349717
RTL1	10.1472	1.33063	0.53133	2.50434	0.0122681	0.254429
GPR158	1.0623	1.02102	0.408098	2.5019	0.012353	0.0013125
LINC02470	72.6222	1.46063	0.584965	2.49696	0.0125264	0.257217
DKK1	4.92307	1.3239	0.530254	2.49673	0.0125345	0.257217
KCNK1	8.43075	1.29412	0.519151	2.49276	0.0126754	0.258121
FBLN1	135.022	-1.05136	0.423384	-2.48324	0.0130194	0.260248
RASL12	8.71163	-1.19431	0.481412	-2.48084	0.0131073	0.260719
WDR87BP	8.07744	1.06683	0.432063	2.46916	0.0135432	0.264298
None	0.700357	-2.86012	1.16076	-2.464	0.0137394	0.0475781
None	1.28589	1.32107	0.536333	2.46315	0.0137721	0.265964
None	1.11987	1.32463	0.53785	2.46282	0.0137848	0.0331889
None	2.42444	1.07723	0.437999	2.45943	0.013916	0.266885
CALML3-AS1	1.12306	1.0059	0.409411	2.45695	0.0140124	0.0244293
IL13RA2	0.949699	1.46694	0.597329	2.45583	0.0140561	0.0345842
MIR1915	2.62728	1.14544	0.467874	2.44818	0.0143579	0.269274
OR7A5	1.1467	1.04348	0.427719	2.43965	0.0147015	0.000286923
None	12.2372	1.10017	0.452266	2.43257	0.0149922	0.27432
None	1.50875	1.47654	0.607657	2.42989	0.0151033	0.274363
ANXA8	29.7823	1.07313	0.441944	2.4282	0.0151741	0.274713
LINC00839	1.92518	1.17457	0.484296	2.42532	0.0152948	0.275151
DPPA5P1	0.980324	1.11865	0.461916	2.42176	0.0154456	0.0101614
BMS1P22	1.45796	2.09642	0.867396	2.41691	0.0156529	0.278527
ERICH2	1.16706	1.38634	0.574528	2.413	0.0158217	0.0493172
TAS2R38	0.925383	1.00436	0.417181	2.4075	0.0160623	0.0280807
None	20.1993	1.0901	0.453315	2.40473	0.0161845	0.281728
HNF4A-AS1	2.19971	1.01656	0.423261	2.40173	0.0163177	0.281851
IGLV11-55	1.80923	1.1697	0.487436	2.39969	0.0164088	0.282295
LINC02476	0.888321	1.50982	0.629977	2.39663	0.0165467	0.0101291
LRRC38	12.1442	-1.31149	0.547824	-2.394	0.0166657	0.283469
SMILR	3.56927	1.20581	0.503915	2.39289	0.0167162	0.283502
None	2.65062	1.07636	0.45106	2.38629	0.0170191	0.285677
PTENP1-AS	11.1623	1.02619	0.431209	2.3798	0.017322	0.286304
OR7E94P	1.59125	1.16665	0.491592	2.37321	0.0176344	0.28889
None	1.5567	1.24547	0.52697	2.36346	0.0181054	0.291946
ZNF804B	0.716271	2.10234	0.889717	2.36293	0.0181313	0.0126398
TBL1Y	3.49063	1.3398	0.567198	2.36214	0.0181696	0.292315
SPZ1	0.695282	-1.12653	0.477616	-2.35864	0.0183419	0.0182096
None	1.28978	-1.74055	0.738593	-2.35657	0.0184445	0.293591
LINC00470	2.01114	1.06306	0.451712	2.3534	0.0186025	0.294523
TRH	1150.63	1.08128	0.460949	2.34577	0.0189877	0.296502
GJA3	72.1863	-1.03592	0.442056	-2.34342	0.019108	0.297129
SLITRK1	0.75396	1.08578	0.463499	2.34258	0.0191508	0.0125825
None	10.9263	1.09274	0.466609	2.34189	0.0191866	0.297798
None	1.15238	1.02307	0.437391	2.33902	0.0193343	0.00239747
DUXAP10	18.1983	-1.27528	0.546317	-2.33433	0.0195786	0.300785
CADM2-AS1	0.714656	1.55715	0.668791	2.32831	0.0198955	0.020415
DIPK1C	6.6151	-1.36478	0.586503	-2.32697	0.0199666	0.304059
None	7.22863	2.17314	0.934477	2.32551	0.0200445	0.304532
FOXCUT	6.25323	-1.03008	0.443734	-2.32138	0.0202661	0.305518
None	6.8387	1.02966	0.444641	2.3157	0.0205747	0.306438
None	1.10089	1.61061	0.695587	2.31547	0.0205874	0.0178229
PSG9	4.01523	-1.01129	0.436847	-2.31497	0.0206147	0.306489
None	1.53989	-1.12186	0.485357	-2.31141	0.0208105	0.306977
SPIC	7.00807	1.09892	0.475977	2.30876	0.0209568	0.30763
PANX3	1.08478	1.04426	0.452855	2.30594	0.0211138	0.0359535
HMGA2	215.95	1.00995	0.438086	2.30538	0.0211454	0.308478
None	1.02778	1.0689	0.466068	2.29344	0.0218229	0.0150644
None	3.41422	1.02122	0.445851	2.2905	0.0219926	0.312341
OR52L2P	1.24764	1.28571	0.561729	2.28883	0.022089	0.312997
PRR16	76.1805	-1.05877	0.462978	-2.28686	0.0222038	0.313425
LINC01612	0.614195	1.49849	0.656291	2.28327	0.0224145	0.026
LINC02457	6.51188	1.1527	0.504885	2.28309	0.0224252	0.314752
REG4	8.29899	-1.04222	0.456575	-2.28269	0.0224484	0.314839
CT45A5	1.87422	2.23586	0.98015	2.28114	0.02254	0.315276
None	1.57357	1.19261	0.524564	2.27353	0.0229942	0.31739
BBOX1	0.894843	1.63004	0.717561	2.27164	0.023108	0.00132169
HOXB1	3.55251	1.03644	0.456721	2.26932	0.0232491	0.318472
SBK2	1.45857	1.14576	0.505055	2.26859	0.0232935	0.318609
LINC01561	1.35314	1.31855	0.581424	2.2678	0.0233413	0.318908
RYR3-DT	1.80578	1.44945	0.639416	2.26683	0.0234007	0.319602
DNM1P34	1.2388	1.02672	0.45394	2.2618	0.0237098	0.320514
SLC6A2	1.57898	1.16571	0.519714	2.24297	0.0248984	0.327732
MAGEL2	2.21054	1.08275	0.483617	2.23885	0.0251656	0.328836
VIP	4.45823	1.52408	0.682099	2.2344	0.0254567	0.330266
SYCP1	0.94091	1.16432	0.521178	2.23401	0.0254823	0.0487228
None	0.771738	1.74916	0.783489	2.23253	0.0255801	0.0212024
NKX3-2	2.80536	-1.3179	0.591402	-2.22843	0.0258518	0.331104
IGLVI-56	2.10985	1.34529	0.604775	2.22445	0.0261185	0.332942
SNAP25	3.32607	1.1876	0.534519	2.22181	0.0262964	0.333911
None	0.626997	-1.39171	0.626602	-2.22104	0.0263484	0.0172242
TAAR3P	1.54827	1.73596	0.784471	2.21291	0.0269039	0.33731
LINC02623	4.07416	-1.01539	0.460252	-2.20616	0.0273728	0.339889
TBX20	2.23095	1.36031	0.617376	2.20337	0.0275685	0.3403
OR56A7P	0.8659	1.3791	0.626044	2.20288	0.0276035	0.0480159
GABRA3	0.991929	1.16533	0.529184	2.20213	0.027656	0.000813137
DSG2	273.22	1.07904	0.49031	2.20073	0.0277553	0.341049
None	5.8354	1.4585	0.664384	2.19527	0.0281442	0.342041
CYP39A1	1.68322	1.12151	0.511778	2.19139	0.0284233	0.342517
None	1.85769	1.40108	0.639555	2.19072	0.0284722	0.342517
LINC00871	1.35521	3.06435	1.41171	2.17066	0.0299566	0.348466
IGSF1	11.6862	1.3306	0.613753	2.16797	0.0301608	0.348626
HBZ	2.53623	1.18685	0.547681	2.16704	0.0302317	0.348626
None	1.47582	1.06175	0.489957	2.16703	0.0302322	0.348626
RSU1P3	0.62546	-1.45746	0.672896	-2.16595	0.0303148	0.0360506
DUSP21	0.896432	1.19253	0.55181	2.16113	0.0306851	0.0475616
Y_RNA	1.41732	1.1295	0.522892	2.1601	0.030765	0.350724
LINC00906	7.47633	-1.39459	0.645992	-2.15883	0.0308632	0.351083
PTPRD-AS1	2.33784	1.35578	0.62836	2.15764	0.0309555	0.351177
None	1.51698	-1.11487	0.5206	-2.1415	0.0322335	0.358645
None	1.20352	1.76825	0.826178	2.14028	0.0323321	0.00609802
None	1.6774	-1.00747	0.472112	-2.13397	0.0328452	0.360671
None	1.65205	-1.45095	0.681405	-2.12934	0.0332259	0.360903
UGT3A2	442.453	-1.01611	0.477223	-2.12921	0.0332372	0.360903
CCDC140	1.74326	-1.0294	0.483918	-2.12722	0.0334019	0.361086
LINC01428	1.7219	2.18289	1.02732	2.12485	0.0335995	0.361781
TCEAL7	0.637215	1.57771	0.743873	2.12094	0.0339269	0.0248482
None	1.78859	1.00097	0.472852	2.11687	0.0342709	0.364768
None	1.35413	-1.36219	0.643737	-2.11607	0.0343393	0.364955
None	2.03408	1.26735	0.599579	2.11373	0.034538	0.365865
None	1.3103	1.03228	0.488712	2.11225	0.0346649	0.3663
FOXQ1	1.7786	-1.21264	0.574369	-2.11125	0.0347508	0.3663
LINC01343	2.00711	-1.30304	0.620995	-2.09832	0.0358772	0.370248
None	5.8585	-1.02364	0.489077	-2.09301	0.0363482	0.371609
None	1.68737	-1.0775	0.516051	-2.08797	0.0368002	0.373753
OR7E115P	7.1098	1.04328	0.500643	2.08389	0.0371703	0.374767
None	1.76126	1.71054	0.821543	2.08211	0.0373327	0.375055
BBOX1-AS1	0.640952	1.38	0.66316	2.08095	0.0374388	0.00744006
ADAMTS18	61.007	-1.15125	0.553813	-2.07876	0.0376391	0.375623
CES1	402.076	1.0207	0.492109	2.07415	0.0380658	0.37632
None	5.70697	1.04139	0.503721	2.0674	0.0386965	0.37756
None	2.48794	-1.42155	0.687831	-2.06671	0.0387616	0.377849
SLC25A15P5	3.40498	1.37259	0.665828	2.06147	0.039258	0.38026
HMGN1P5	1.25577	-1.07748	0.522988	-2.06023	0.0393764	0.380595
None	2.80856	1.14792	0.557708	2.05829	0.0395625	0.381654
TBXT	0.816728	1.12118	0.544774	2.05807	0.0395834	0.0113661
None	2.54984	1.08819	0.529056	2.05684	0.0397012	0.382051
None	1.79105	1.0683	0.52294	2.04286	0.041066	0.386553
None	0.903072	1.15519	0.56564	2.04227	0.0411244	0.0283584
None	1.11649	1.04504	0.51385	2.03375	0.0419773	0.0114031
RNU1-108P	5.46235	-1.11506	0.548749	-2.032	0.0421541	0.39045
None	6.85342	-1.11772	0.550174	-2.03158	0.0421962	0.390461
LINC00858	0.978655	-1.26587	0.623418	-2.03053	0.0423022	0.0354511
None	0.449153	1.60337	0.789638	2.03051	0.0423048	0.00333629
None	2.11783	1.91011	0.941113	2.02963	0.042394	0.390907
None	1.65207	-1.93992	0.95753	-2.02596	0.0427689	0.391192
None	3.26476	1.06028	0.523624	2.02488	0.0428796	0.391192
LINC02055	0.841191	-1.43403	0.711274	-2.01614	0.0437856	0.00504146
None	0.918903	1.35259	0.670915	2.01604	0.0437956	0.0212494
None	12.8161	-1.26023	0.625232	-2.01562	0.0438402	0.393303
None	0.806067	-1.74932	0.868542	-2.01409	0.0439997	0.0393883
ANO3	1.31903	1.015	0.504786	2.01076	0.0443507	0.395367
None	4.17334	-1.32869	0.662203	-2.00647	0.0448064	0.396755
None	0.878608	1.92453	0.961835	2.0009	0.0454034	0.00403853
None	0.583185	1.35589	0.678783	1.99753	0.0457671	0.0139059
LINC01474	1.95808	1.05242	0.526968	1.99712	0.0458127	0.399693
DCAF13P2	1.04	1.04499	0.525216	1.98964	0.0466302	0.0299957
RNU1-32P	1.29723	1.11806	0.563059	1.98568	0.0470685	0.402289
None	2.76931	1.6803	0.855066	1.96511	0.0494017	0.408994
None	14.7371	-1.48337	0.755005	-1.96471	0.0494477	0.409106
None	2.95447	1.22031	0.622497	1.96036	0.0499542	0.410171

[truncated: 9 more sheets: TableS11, TableS12, TableS13, TableS14, TableS15, TableS16, TableS17, TableS18, TableS19]
